# Supplementary material for: Cellular senescence in malignant cells promotes tumor progression in mouse and patient Glioblastoma
Source: Nat Commun. 2023 Jan 27;14:441. doi: 10.1038/s41467-023-36124-9 (PMC9883514; doi:10.1038/s41467-023-36124-9)
Supplement: Supplementary file 4 — Supplementary Data 1 [file 41467_2023_36124_MOESM4_ESM.xlsx]

## Sheet: gene lists for GSEA
Supplementary Data 1
Gene lists used for GSEA
SASP_Gorgoulis et al., 2019	Il6	Il7	Il1	Il1b	Il13	Il15	Il8	Cxcl1	Cxcl2	Cxcl3	Ccl8	Ccl13	Ccl3	Ccl20	Ilf3	Ccl11	Ccl26	Ccl25	Cxcl5	Ccl1	Cxcl11	Tgfb1	Csf2	Gsf3	Infg	Mif	Cxcl13	Areg	Ereg	Nrg1	Egf	Fgf2	Hgf	Fgf7	Vegfa	Ang	Kitlg	Cxcl12	Pigf	Ngf	Igfbp2	Igfbp3	Igfbp4	Igfbp6	Igfbp7	Mmp1	Mmp3	Mmp10	Mmp12
NPC-like_Neftel et al., 2019	Dll3	Dll1	Sox4	Tubb3	Hes6	Tagln3	Neu4	Marcksl1	Cd24	Stmn1	Tcf12	Bex1	Olig1	Map2	Fxyd6	Ptprs	Mllt11	Nppa	Bcan	Mest	Ascl1	Btg2	Dcx	Nxph1	Hn1	Pfn2	Scg3	Myt1	Chd7	Gpr56	Tuba1a	Pcbp4	Etv1	Shd	Tnr	Amotl2	Dbn1	Hip1	Abat	Elavl4	Lmf1	Grik2	Serinc5	Tspan13	Elmo1	Glcci1	Sez6l	Lrrn1	Sez6
OPC-like_Neftel et al., 2019	Bcan	Plp1	Gpr17	Fibin	Lhfpl3	Olig1	Psat1	Scrg1	Omg	Apod	Sirt2	Tnr	Thy1	Phyhipl	Sox2-ot	Nkain4	Lppr1	Ptprz1	Vcan	Dbi	Pmp2	Cnp	Tns3	Lima1	Ca10	Pcdhgc3	Cntn1	Scd5	P2rx7	Cadm2	Ttyh1	Fgf12	Tmem206	Neu4	Fxyd6	Rnf13	Rtkn	Gpm6b	Lmf1	Alcam	Pgrmc1	Hrasls	Bcas1	Rab31	Pllp	Fabp5	Nlgn3	Serinc5	Epb41l2
AC-like_Neftel et al., 2019	Cst3	S100b	Slc1a3	Hepn1	Hopx	Mt3	Sparcl1	Mlc1	Gfap	Fabp7	Bcan	Pon2	Mettl7b	Sparc	Gatm	Ramp1	Pmp2	Aqp4	Dbi	Ednrb	Ptprz1	Clu	Pmp22	Atp1a2	S100a16	Hey1	Pcdhgc3	Ttyh1	Ndrg2	Prcp	Atp1b2	Agt	Pltp	Gpm6b	F3	Rab31	Ppap2b	Anxa5	Tspan7
MES-like_Neftel et al., 2019	Hilpda	Adm	Ddit3	Ndrg1	Herpud1	Dnajb9	Trib3	Eno2	Akap12	Sqstm1	Mt1x	Atf3	Nampt	Nrn1	Slc2a1	Bnip3	Lgals3	Insig2	Igfbp3	Ppp1r15a	Vim	Plod2	Gbe1	Slc2a3	Ftl	Wars	Ero1l	Xpot	Hspa5	Gdf15	Anxa2	Epas1	Ldha	P4ha1	Sertad1	Pfkp	Pgk1	Egln3	Slc6a6	Ca9	Bnip3l	Rpl21	Tram1	Ufm1	Asns	Golt1b	Angptl4	Slc39a14	Cdkn1a
Stemness_Tirosh et al., 2016	Sox4	Ccnd2	Sox11	Rbm6	Hnrnph1	Hnrnpl	Ptma	Tra2a	Set	C6orf62	Ptprs	Chd7	Cd24	H3f3b	C14orf23	Nfib	Srgap2c	Stmn2	Sox2	Tfdp2	Coro1c	Eif4b	Fblim1	Spdye7p	Tcf4	Orc6	Spdye1	Ncrupar	Baz2b	Nell2	Ophn1	Sphkap	Rab42	Loh12cr2	Ascl1	Boc	Zbtb8a	Znf793	Tox3	Egfr	Pgm5p2	Eef1a1	Malat1	Tatdn3	Ccl5	Evi2a	Lyz	Pou5f1	Fbxo27
GBMdpi35_pri-OPC-like_Weng et al., 2019	Cspg5	Olig1	Fabp7	Ccnd1	Ptprz1	Tpm1	Phlda1	Ccnd2	Rtn1	Gap43	Col11a1	Tshz2	Ptn	Ppp1r14b	Nap1l5	Bex2	Gria2	Rasl11a	Lmo4	Cntn1	Meg3	Xylt1	Gm3764	Dclk1	Stmn3	Scrg1	Kcnip3	Epn2	Gng3	Mmp15	Igfbp2	Lhfpl3	Pdgfra	Il1rap	Grm5	Olig2	Ckb	Kcnk2	Dbi	Cdkn2a	Lrrtm3	Maged1	Hmga2	Metrn	Ncan	Gpm6a	Cacng4	Zeb1	S100a10
GBMdpi35_G2/M_Weng et al., 2019	Ube2c	Cenpf	Hmgb2	Cks2	Cenpa	Ccnb1	Prc1	Birc5	Ube2s	Cdca3	Cdca8	Cdc20	Tpx2	Nucks1	Pttg1	Arl6ip1	Smc4	Mki67	Hmgn2	H2afz	Hn1	Nusap1	H2afx	H1fx	Cenpe	Top2a	H2afv	Lockd	Aspm	Hmgb3	Calm2	Racgap1	Pbk	Cdk1	Smc2	Ckap2l	Fabp7	Spc25	Hmgb1	Cks1b	Ccnb2	Ccna2	Knstrn	2700094K13Rik	Stmn1	Tubb4b	Hmmr	Olig2	Hdgf
GBMdpi35_hypoxic_Weng et al., 2019	Mt2	Mt1	Fam162a	Bnip3	Tubb2b	Gpi1	Eno1	Adm	Ero1l	Meg3	Syt4	Mif	Sox4	Tpi1	Pgam1	Ldha	Aldoa	Higd1a	Ddit4	Gpr17	Gadd45g	Fabp5	Lhfpl3	Cfl2	Vegfa	Cav1	Vldlr	Ptprz1	Hist3h2ba	Rgcc	Col11a1	Tcf4	Ugdh	Snhg12	Cacng4	Zfos1	4430402I18Rik	Ttc3	Malat1	Fermt2	Ncald	Slc2a1	Sox10	Atp1b1	Scrg1	Sox6	Gapdh	Egln3
GBMdpi35_G1/S_Weng et al., 2019	Hist1h1e	Top2a	2810417H13Rik	Hist1h2ae	Hmgb2	Hist1h2ap	Xist	Dut	Lig1	Hist1h1b	Pcna	Hjurp	Rrm2	Mki67	Dek	Gria2	Ptprz1	Cspg5	Nasp	Col11a1	Meg3	Lsm2	Hells	Fabp7	Olig1	Snrpd1	Ppp1r14b	Nusap1	Spc24	Dnmt1	Gmnn	Lockd	Tmpo	Tipin	Brinp3	Cbx5	Atad2	Psip1	Gap43	Dctpp1	Hmgb1	Clspn	Esco2	Ranbp1	Nap1l1	Smc2	Olig2	Ptn	Dnajc9
GBMdpi35_Endothelial_Weng et al., 2019	Igfbp7	Cldn5	Ctla2a	Pglyrp1	Itm2a	Gng11	Ly6c1	Col4a2	Flt1	Ly6a	Col4a1	Serpinh1	Apln	Egfl7	Bsg	Adgrl4	Ramp2	Cd93	Esam	Sparcl1	Fn1	Spock2	Slco1c1	Eng	Vwa1	Csrp2	Tmem252	Slc2a1	Angpt2	Tmsb10	Kdr	Mgp	Pecam1	Gm42418	Hspb1	S100a11	Pltp	Id3	Slc7a5	Sparc	Edn1	Cd34	Myl12a	Tsc22d1	Slc7a1	Ptprb	Sptbn1	Tm4sf1	Crip2
GBMdpi35_COP_Weng et al., 2019	Sirt2	Cnp	Tubb4a	Plp1	Bcas1	Tuba1a	Rnd2	Cldn11	Fyn	S100b	Map1b	Nfasc	Tnr	Mbp	Pfn2	Tcf7l2	Gpr17	Dynll2	9530059O14Rik	Enpp6	Mpzl1	Tns3	Pdcd4	Chn2	Dbndd2	Bfsp2	Thra	Opcml	Cdkn1c	Slc44a1	Tmem163	S100a1	S100a13	Tmem108	S100a6	Dynll1	Phyhipl	Clip3	Sox4	Mag	Gltp	Frmd4a	Ugt8a	Serpina3n	Lims2	Dusp26	Parvb	Gipc1	Fnta
GBMdpi35_mOL_Weng et al., 2019	Apod	Plp1	Ptgds	Cldn11	Car2	Mal	Trf	Cryab	Klk6	Aplp1	Mog	Mag	Mobp	2019-09-04	Cnp	Ppp1r14a	Ermn	Stmn4	Opalin	Nkx6-2	Qdpr	Gsn	Tubb4a	Grb14	Ndrg1	Csrp1	Tspan2	Pdlim2	Fez1	Gjb1	Tmem151a	Glul	Hapln2	Josd2	Cmtm5	Pllp	Mbp	Rtn4	Serpina3n	2019-09-08	Tmem88b	Gng11	Dbndd2	Kcna1	Ywhaq	Mapt	Gamt	Tmeff2	Tppp3
GBMdpi35_Ependymal_Weng et al., 2019	Rarres2	Tmem212	Clu	Chchd10	Tppp3	Ccdc153	Cd24a	Fam183b	1110017D15Rik	Crip1	Fxyd1	Meig1	Mia	4933434E20Rik	Rsph1	Mt3	Dynlrb2	Pltp	Riiad1	Calml4	Tm4sf1	Cfap126	1700016K19Rik	1700012B09Rik	S100a6	Gstm1	1700007K13Rik	Ifitm3	Tubb4b	Crip2	S100a11	Mlf1	Sncg	Lbp	1500015O10Rik	Cnn3	Dbi	Elof1	Efcab10	Zbtb20	Hdc	Mlc1	Aebp1	Foxj1	Hsp90aa1	Nnat	Tmem107	Hspa2	Syne1
GBMdpi35_Neuron_Weng et al., 2019	Stmn2	Tubb3	Sox11	Igfbpl1	Stmn1	Ccnd2	Sox4	Pfn2	Cd24a	Tubb5	Meis2	Tuba1a	Gm17750	Tubb2b	Nfix	Dlx2	Bcl11a	Dlx6os1	Nfib	Hmgn2	Dlx1	6330403K07Rik	Mpped2	Nnat	Pbx1	Zbtb20	Pou3f4	Sp9	Dcx	Hmgb3	Ncam1	Arx	Elavl3	Nrxn3	H2afv	Marcksl1	Map1b	Cdca7	Mfap2	H3f3a	Dlx5	Celf4	Hnrnpa1	Hn1	Tcf4	Pantr1	Mdk	Zfp704	Ddah2
GBMdpi35_Astrocyte_Weng et al., 2019	Sparcl1	Slc1a2	Atp1a2	Aqp4	Clu	Slc1a3	Aldoc	Cpe	Mt2	Slc4a4	Gja1	Slc6a11	Ntsr2	Fxyd1	Mt1	Plpp3	Mt3	Gfap	Atp1b2	Agt	Ttyh1	Sox9	Mlc1	Id3	Glul	Ntrk2	Ndrg2	Gstm1	Mmd2	Prdx6	Gjb6	Prnp	Scg3	S1pr1	Htra1	Timp3	Tmem47	Gpr37l1	Scd2	Tst	Luzp2	Dhrs1	Sdc4	Dclk1	Slc7a10	Pla2g7	Tspan7	Kcnj10	Acsl3
GBMdpi35_Stressed_Weng et al., 2019	Hspa1a	Gadd45g	Hsp90aa1	Sqstm1	Hsph1	Tnfrsf12a	Mt2	Hspa1b	Sox11	Neat1	Hspe1	Hspb1	Hspd1	Ubc	Hmga2	Stmn4	Zwint	Hsp90ab1	Ddit3	Syt4	Hspa8	Eif4ebp1	Eif2s2	Hspa9	Sox4	Uchl1	Eif5	Dnaja1	Zfand5	Gm13889	Meg3	Sars	Malat1	Mt1	Slc3a2	Psmd11	Gclm	Asns	Ubb	Nars	Mllt11	Psmc6	P2rx7	Gabarapl1	Zfos1	Eif3c	Hspa4l	Hmox1	Atf3
radial glia_Bhaduri et al., 2020	Chi3l1	Oaz1	Mt2a	Ftl	Ubb	Cryab	S100a6	Sec61g	Uba52	Fth1	Serf2	Tmsb4x	Lgals1	Clu	Atp5e	Myl6	Tmsb10	Chchd2	Rps11	Rps12	Rps15	Rpl13	Rpl21	Tceb2	Cd63	B2m	Rpl28	Rps27a	Vim	Dbi	Rpl13a	Gapdh	Rps18	Rps19	Eif1	Rpl36	Rps14	Rplp1	Rplp2	Rpl39	Rpl41	Rpl10	Rps2	Rpl27a	Rps28	Rpl32		Lox	Cav1
dividing progenitor_Bhaduri et al., 2020	Cenpf	Top2a	Birc5	Nusap1	Mki67	Pttg1	Smc4	Cks2	Hmgb2	Smc2	Rad21	Tubb4b	Calu	Nfic	Sparc	Dek	S100a16	Ppp1cb	Arl6Ip1	H2afv	Hmgn2	Ckb	Hnrnph1	Hist1h4c	Lsm5	Psmc3	Cbx5	Cald1	Stmn1	H2afz	Kdelr2	Kpnb1	Csrp2	Cbx3	Top2A	Ggh	Kiaa0101	Dnmt1	Zeb1	Lsm4	Usp1	Nova1	Pmp2	Cks1b	Dut	Nudt1	Atp6v0e2	Lsm7	Ranbp1
glycolytic progenitor_Bhaduri et al., 2020	Plin2	Clec2b	Rgs1	Tyrobp	Srgn	Rnaset2	Fcer1g	S100a4	Tgfbi	Nupr1	Alox5ap	Laptm5	Spp1	Apoc1	Cstb	Bnip3	Aif1	S100a11	Ctsb	Npc2	Gsto1	Lims1	C1qa	C1qb	Anxa1	Sat1	Mif	Sdcbp	Bnip3l	Ldha	Gpx1	Cyba	C4orf3	Btg1	Glul	Sod2	Lgals1	Pgk1	Ftl	S100a10	Fth1	Clic1	Klf6	Neat1	Vapa	Atp6v1f	Aldoa	Eno1	Zfp36l1
immature astrocyte_Bhaduri et al., 2020	Hopx	Atp1b2	Aqp4	Cpe	Dtna	Sparc	Anxa1	Actn1	S100a16	Ppp1cb	Nrcam	Cnn3	Clu	Tnc	Lgals3	Zfp36	Cd44	Pmp2	Mt1e	Baalc	Ahcyl1	Slc1a3	Gfap	Cd99	Id3	Cd151	Sbds	Ndfip1	Nampt	Pea15	Comt	Pcdh9	Vim	Sparcl1	Egr1	Rhoc	Fam3c	Csrp2	Dpysl2	Sox2	Cst3	Nfic	Map1b	Cd59	App	Ptprz1	Mt3	Anxa2	Tubb2b
protoplasmic astrocyte_Bhaduri et al., 2020	Gabra2	Fbxo2	S100a1	Atp1a2	Fam107a	Tpd52l1	Dkk3	Fam171b	Ntrk2	Cldn10	Nebl	Ndrg2	Ptgds	Lgi1	Nat8l	Slc25a18	Slc7a11	Ca2	Ddah1	Slc4A4	Gja1	Enho	Aqp4	Igfbp7	Fxyd1	Olfm2	Serpine2	Cpe	Maob	Aldoc	F3	Tmem47	Kcnn3	Add3	Hepacam	Atp1B2	Apoe	Mgst1	Fgf1	Itm2c	Plekhb1	Cxcl14	Ablim1	Chpt1	Ttyh1	Sfxn5	Agt	Sdc2	2004-09-01
dividing neuron_Bhaduri et al., 2020	Hist1h4c	Meg3	Stmn1	Map1b	Tuba1a	Prdx2	Rbmx	Tubb	Marcks	Dnajb1	Dync1I2	Hsp90aa1	Hmgb1	Pnisr	Ndufb1	Ngfrap1	Srsf3	H2afz	Hnrnpa2b1	Son	Ywhae	Gnas	Hnrnpc	Nucks1	Tuba1bb		Nusap1	Cenpf	Hmgb2	Pttg1	Tmsb15a	Cks1b	Sox4	Hn1	Nasp	Ran	Banf1	Ndufa6	Erh	Snrpf	Tuba1b	C12orf57	Snrpd1	Snrpe	Snrpg	Ubb	Ldhb	Dnaja1	Pa2g4
mature IPC/newborn neuron_Bhaduri et al., 2020	Rgmb	Syt1	Elavl4	Nnat	Dcx	Stmn2	Nfib	Elavl3	Celf4	Shd	Sox11	Znf704	Olfm1	Kif5c	Mex3a	Pkia	Nrep	Basp1	Nsg1	Gng4	Tagln3	Mdk	Kif1a	Rbp1	Klhl23	Dbn1	Nrxn1	Bcl7a	Mllt11	Dpysl5	Draxin	Kif21a	Hes6	Tmsb15a	Crmp1	Sez6l2	Mapt	Aplp1	Ly6e	Podxl2	Ccdc112	Sox4	Bex1	Zc2hc1A	Ttc3	Tmpo	Nfia	Usp22	Linc00461
neuron_Bhaduri et al., 2020	Sox4	Stmn1	Hn1	Tubb	Tuba1a	Prdx2	Hmgb1	Map1b	Atp5o	Hsp90aa1	Erh	Actg1	H2afz	Sumo2	Snrpe	Hnrnpc	Ran	Commd6	Ubb	Hnrnpa1	Rpl4	Ldhb	Ngfrap1	Hsbp1	Tuba1b	Rpl37	Ywhae	H3F3a	Srp14	Rps29	Rpl35a	Atp5g2	Son	Cox7a2	Rps24	Rps21	Rpl24	Rpl29	Naca	Tmsb10	Ubl5	Rpl7a	Tma7	Cox7c	Rpl14	Tceb2	Rpsa	Atp5I	Rpl37a
mixed progenitor/ neuron_Bhaduri et al., 2020	Mtrnr2l8	Xist	Mt1e	Tmem176b	Cpvl	Mt1m	Fxyd5	Efemp1	Atp1b2	Cpe	Sparc	Chpf	Fam20c	Cyr61	Hes1	Serping1	Nrcam	Thy1	Anxa1	Clic4	Zyx	Emp1	Itgav	Fosb	Mt1f	Mt1x	Tpp1	Igfbp2	Ube2h	Clu	Csrp2	Pgm2l1	S100a13	Capns1	Il6St	Pon2	Lrp1	Egr1	Snhg9	Nampt	Cd81	Fyn	Chl1	Actn4	Mkln1	Dtna	Nes	Mt3	Ifrd1
OPC_Bhaduri et al., 2020	Plp1	Ptgds	Sirt2	Sox10	Apod	Cnp	Slc44a1	Aplp1	Olig1	Lsamp	Bex1	Pcsk1n	Pfn2	Bcan	Atp1b1	C4orf48	Mbp	Spns1	Gria2	Tsc22d4	Scd5	Scrg1	Mt1f	Uchl1	Scarb2	Map1a	Marcksl1	Lima1	Krt10	Epb41l2	C1orf122	Map2	Scg3	Kcnq1ot1	Rbp1	Fxyd6	Gpm6a	Terf2Ip	Anp32b	Vamp2	Syt11	Dctn3	Gcsh	Zeb2	S100b	Fam127a	Phlda1	C9orf16	Cnpy2
dividing OPC_Bhaduri et al., 2020	Cenpf	Mki67	Top2a	Nusap1	Birc5	Ube2s	Ube2t	Igf2	Crnde	Smc2	Hes6	Smc4	Bex1	Rpl39l	Pdgfra	Cks2	Pttg1	Mad2l2	Olig1	Rbp1	Pcsk1n	Tm4sf1	Tmsb15a	Hmgb2	Hist1h4c	Scg3	Tubb4b	Hnrnpab	Bcan	Dut	Map2	Chd7	Dctn3	Apod	Cklf	Gpm6a	Uchl1	Phlda1	Slc44a1	Etv1	Lima1	Ier2	Tmem160	Arl2bp	Mzt2b	Rcn2	Rpa3	H2afv	Hnrnpd
oligodendrocyte_Bhaduri et al., 2020	Ppp1r14a	Mag	Ermn	Tf	Cldn11	Ptgds	Edil3	Tmem144	S100a1	Klk6	Mobp	Tubb4a	Enpp2	Rapgef5	Aplp1	Sepp1	Map7	Mylk	Anln	Rnase1	Abca2	Cnp	Slain1	Cldnd1	Pip4k2a	Atp1b1	Stmn4	Apod	43716	Mbp	Gsn	Ttll7	Pla2g16	C4orf48	Qdpr	Nenf	Olig1	S100b	Slc44a1	Sirt2	Ntm	Plekhb1	Fez1	Camk2n1	Scd	Tsc22d4	Cryab	Pcdh9	Rnf13
endothelial_Bhaduri et al., 2020	Epas1	Mtus1	Arhgap29	Ca2	Lhfp	Fn1	Mgll	Igfbp7	A2m	Cdkn1a	Myh9	Ppfibp1	Tacc1	Gsn	Crip2	Bsg	Sparc	Tsc22d3	Myl12a	Rhob	Itgb1	Zfp36	Tsc22d1	Lmna	Srgn	Ppp1r15a	Aes	Tpm1	Arhgdib	Slc3a2	Mcl1	Tagln2	App	Tpm4	Ywhah	Prkar1a	Nfkbia	Zfand5	Gnai2	Cd59	Klf6	Cdc37	Bcap31	Sptbn1	Arpc1b	Cd151	Fkbp1a	Rhoc	Arpc1a
microglia_Bhaduri et al., 2020	Trem2	Cpm	C1qc	C1qb	C1qa	Gldn	Lilrb4	Vsig4	Apoc1	Aif1	Cd68	Tyrobp	Itgb2	Lst1	Ms4a6a	Fcer1g	Ctsh	Ctss	Ms4a7	Cxcl16	Ctsc	Fyb	Cd74	Ctsz	Fcgr3a	Cd37	Rgs1	Rgs10	Cyba	Pycard	Rnaset2	Capg	Ctsd	Srgn	Dab2	Laptm5	Alox5ap	Apoe	Tmem176b	Cd53	Bhlhe41	Gpsm3	A2m	Hcst	Arhgdib	Ly96	Vamp8	Asah1	Npc2
pericyte_Bhaduri et al., 2020	A2m	Cp	C1s	Rasd1	Chi3L1	Abcc3	Efemp1	Ccl2	Ptgds	Socs3	Sod2	Aebp1	Col6a1	C1r	Ntrk2	C1ql1	Gpc1	Rarres3	Fbxo32	Rcan1	Igfbp7	Glis3	C8orf4	Sepn1	Rnf19e	Apoe	Timp2	Sparc	Mgst1	Fam20c	Cd44	Mcl1	Nnmt	C21orf62	Lifr	Abca1	Flna	Itm2c	Irf1	Baalc	Sqstm1	Mdk	Wtap	Nampt	Ak1	Pdpn	Cebpd	Zfp36l2	Gfap
tumor associated macrophage (TAM)_Bhaduri et al., 2020	Thbs1	C5Ar1	Cxcl3	Gpnmb	Hmox1	Rnase1	Cd163	Plaur	Cd68	Cebpb	Creg1	Cxcl2	Fcgr2a	Samsn1	Srgn	Ms4a7	Tymp	Slc11a1	Lipa	Vsig4	Ctss	Tnfaip3	Fcgr3a	Laptm5	Fcer1g	Tgfbi	Ctsd	C1orf162	Tyrobp	Ier3	Ctsz	Ctsb	Cd53	Sla	Mafb	Apoe	S100a9	Npc2	Psap	Aif1	Ftl	Apoc1	C1qc	Ell2	Plin2	Fth1	Cd14	Sat1	Vamp8
Core BMDM_Bowman et al., 2016	Fzd7	Ptpn7	Rgs18	Sh2d1b1	Slamf7	Mndal	Ifi203	Plekhg1	Zc3h12d	Pde7b	Dse	Gp49a	Cnn2	Dram1	Plxnc1	Lyz2	Esyt1	Sh3pxd2b	Acap1	Zmynd15	Tm4sf5	Unc119	Gm11428	Rara	Cd300ld	Cyth1	Metrnl	Pqlc3	Prkar2b	Ahr	Stxbp6	Plekhg3	Gpr65	Serpina3g	Tnfaip2	Gpr132	Crip1	Net1	Akr1c13	Gpr141	Aoah	Dok3	Tgfbi	Iqgap2	Emb	Mmp14	Dock5	5430437J10Rik	Trps1
Core MG_Bowman et al., 2016	Pard3b	Speg	Serpine2	Glrp1	Col6a3	Mlph	Pik3c2b	Cfh	Glul	2810025M15Rik	Dusp27	Ildr2	Rxrg	Lefty1	Tmem63a	Lyplal1	Prox1	Cd34	Mtap7	Eya4	Cdh23	Rhobtb1	Lrrc3	Chst11	Nav3	Lrig3	Pwwp2a	Zfp354a	Sparc	Grap	Pmp22	Spns2	Rtn4rl1	Slc46a1	Ccl4	Tmem100	Tom1l1	Mrc2	Tanc2	Arsg	Myadml2	Rhob	Agmo	Arhgap5	Rapgef5	Gm10790	Phactr1	Gmpr	Spock1
pro-inflammatory_M1_Darmanis et al., 2017	Ccl4	Ccl3	Egfr3	Il1b	Ccl2	Gpr56	Tnf	Cx3cr1	Serpine1	Csf1	Ramp1	Il6st	Il1a	Pde3b	Cd276	Flt1	Cxcl12	Nr4a1	Csf1r	Ccr1	Rhob	Sphk1	Sorl1	Il6r	Vash1	Adam28	Stambpl1
anti-inflammatory_M2_Darmanis et al., 2017	Adam9	Rnpepl1	Cxcl2	Wars	Bst2	Tnfrdf1b	Hipk2	Vegfb	Il10rb	Mmp2	Uqcrc1	Lap3	Cd4	Klf4	Tnfrsf1a	Hmox1	Atpif1	Cpm	Il1rn	Timp2	Ptk2b	Plxnd1	Rhoa	Tnfrs13b	Cib1	Hif1a	Cndp2	Eng	Nrp1	Anpep	Adam8	Rbpj	Vegfa	Timp1	Stab1	Btg1	Thbs1	Anxa2	Tgbi
NRF2_ targets_combined analysis_this study	Abcc1	Abcc4	Adssl1	Anxa1	Areg	Arhgap18	Avpi1	Btc	Cd164	Cdc34	Cdkn1a	Cdkn2b	Cited2	Col1a2	Col4a1	Col5a1	Cstb	Dap	Dcn	Dusp4	Esd	Fblim1	Fn1	Fth1	Fzd6	Gja1	Grb10	Hmox1	Igfbp3	Jag1	Klf4	Lamc2	Lbh	Lmna	Lpp	Mdm2	Mgst2	Pam	Peak1	Pfdn1	Pkm	Plaur	Ptgr1	Ptgs2	Pttg1Ip	Rai14	Rassf6	Rorb	Sec24d
canonical NRF2 targets_ Rojo de la Vega et al., 2018	Gclc	Gclm	Gsr1	xCT	Gpx2	Gsta1	Gsta2	Gsta3	Gsta5	Gstm1	Gstm2	Gstm3	Gstp1	Nqo1	Txn	Txnrd1	Srxn1	G6pd	Pgd	Idh1	Me1	Hmox1	Ftl	Fth1	Ambp	Sqstm1	Abcb6	Fth1	Col24a1	Osgin1	Ctsc	Agpat9	Msc	Sh3tc1	Gclm	Hspa1b	Gabarapl1	Abhd4	Clip4	Pir	Me1	Dusp5	Ids	Slc12a8	Cd27	Mafg	unkl	Lta	Gpnmb
[truncated: 684 more columns]

## Sheet: MSigDB
Supplementary Data 1
Gene lists used for GSEA
	Collection	Link
FRIDMAN_SENESCENCE_UP	C2: curated gene sets	https://www.gsea-msigdb.org/gsea/msigdb/cards/FRIDMAN_SENESCENCE_UP.html
VERHAAK_GLIOBLASTOMA_CLASSICAL	C2: curated gene sets	https://www.gsea-msigdb.org/gsea/msigdb/cards/VERHAAK_GLIOBLASTOMA_CLASSICAL
VERHAAK_GLIOBLASTOMA_MESENCHYMAL	C2: curated gene sets	https://www.gsea-msigdb.org/gsea/msigdb/cards/VERHAAK_GLIOBLASTOMA_MESENCHYMAL
VERHAAK_GLIOBLASTOMA_PRONEURAL	C2: curated gene sets	https://www.gsea-msigdb.org/gsea/msigdb/cards/VERHAAK_GLIOBLASTOMA_PRONEURAL

## Sheet: FACS profile _scRNAseq 
	Supplementary Data1
	FACs strategy related to Fig. 3b
	First, cells were selected from cellular debris based on the FSC area/SSC area; then singlets were selected based on the FSC area/ FSCHeight and FSC area / FSC weight. Finally, live cells were selected as negative for the Fixable Viability Dye Fluor. This last gating was determined with cells non-incubated with Fixable Viability Dye.
