# Supplementary material for: Cellular senescence in malignant cells promotes tumor progression in mouse and patient Glioblastoma
Source: Nat Commun. 2023 Jan 27;14:441. doi: 10.1038/s41467-023-36124-9 (PMC9883514; doi:10.1038/s41467-023-36124-9)
Supplement: Supplementary file 5 — Supplementary Data 2 [file 41467_2023_36124_MOESM5_ESM.xlsx]

## Sheet: DE genes  Fig.4f
Supplementary Data 2
Selected differentially expressed genes in CD45+ cells from p16-3MR-GBMs (pct.1) compared to WT+GCV GBMs (pct.2) (Early time point /10X scRNAseq)
(related to Fig. 4f) Statistical significance of the expression of genes in p16-3MR+GCV compared with WT+GCV clusters was determined by Wilcoxon-Mann-Whitney test (ns, not significant, *, p<0.05; **, p<0.01; ***, p<0.001).
	microglia							BMDM							T cell
		p_val	avg_logFC	pct.1	pct.2	p_val_adj			p_val	avg_logFC	pct.1	pct.2	p_val_adj			p_val	avg_logFC	pct.1	pct.2	p_val_adj
	Ccl4	9.25395e-56	1.0833	0.649	0.354	1.8779e-51	***	Ccl4	0.0606092	-0.329914	0.3	0.252	1	ns	Ccl4	0.0192985	0.509565	0.193	0.129	1	ns
	Tnf	5.81573e-52	0.797929	0.536	0.267	1.18019e-47	***	Tnf	0.000284165	0.266035	0.153	0.097	1	ns	Tnf	0.0623187	0.193541	0.153	0.106	1	ns
	Il1a	3.85558e-39	0.609885	0.657	0.431	7.82413e-35	***	Il1a	0.402449	-0.00615462	0.155	0.174	1	ns	Il1a	0.181422	0.0184724	0.007	0	1	ns
	Il1b	4.57378e-34	0.707312	0.269	0.083	9.28157e-30	***	Il1b	0.41568	-0.187115	0.654	0.663	1	ns	Il1b	0.891691	-0.0945504	0.007	0.008	1	ns
	Csf1	2.21939e-15	0.386693	0.495	0.346	4.50381e-11	***	Csf1	3.67463e-06	-0.215826	0.472	0.595	0.0745692	ns	Csf1	0.140363	0.0324528	0.022	0.008	1	ns
		p_val	avg_logFC	pct.1	pct.2	p_val_adj			p_val	avg_logFC	pct.1	pct.2	p_val_adj			p_val	avg_logFC	pct.1	pct.2	p_val_adj
	Cxcl2	0.235257	-0.0464153	0.029	0.038	1	ns	Cxcl2	2.45133e-12	-1.00078	0.193	0.342	4.97449e-08	***	Cxcl2	0.032639	-0.0185613	0.01	0.03	1	ns
	Vegfa	0.0671806	-0.0683856	0.101	0.125	1	ns	Vegfa	4.0097e-14	-0.406204	0.153	0.315	8.13689e-10	***	Vegfa	0.56683	0.0598147	0.056	0.068	1	ns
	Tgfbi	7.91994e-16	-0.481904	0.337	0.476	1.60719e-11	***	Tgfbi	6.77849e-17	-0.604061	0.476	0.639	1.37556e-12	***	Tgfbi	0.308372	-0.0144734	0.005	0.011	1	ns
	Spp1	4.11211e-06	0.119527	0.39	0.297	0.083447	ns	Spp1	1.21419e-17	-1.22324	0.262	0.452	2.46396e-13	***	Spp1	0.000576287	-0.189363	0.047	0.11	1	ns
	Thbs1	0.551153	-0.177763	0.154	0.158	1	ns	Thbs1	2.28013e-23	-0.828511	0.237	0.468	4.62707e-19	***	Thbs1	0.0559882	0.0161415	0.002	0.011	1	ns
	Hmox1	1.13991e-12	-0.571556	0.651	0.715	2.31321e-08	***	Hmox1	8.13736e-11	-0.632539	0.381	0.537	1.65131e-06	***	Hmox1	0.164397	-0.0649668	0.081	0.11	1	ns
	Hif1a	0.00128787	0.0868229	0.938	0.927	1	ns	Hif1a	1.22938e-20	-0.398992	0.907	0.954	2.49478e-16	***	Hif1a	3.60129e-08	-0.354358	0.969	0.973	0.000730809	***
	Msr1	7.68241e-72	-0.987795	0.177	0.519	1.55899e-67	ns	Msr1	4.06132e-29	-0.681926	0.188	0.43	8.24165e-25	***	Msr1	0.00943683	-0.0262679	0	0.011	1	ns
		p_val	avg_logFC	pct.1	pct.2	p_val_adj			p_val	avg_logFC	pct.1	pct.2	p_val_adj			p_val	avg_logFC	pct.1	pct.2	p_val_adj
	Ctla4	0.894807	-0.000333225	0.003	0.004	1		Ctla4	0.358825	-0.00686162	0.013	0.018	1	ns	Ctla4	5.04943e-07	-0.470815	0.234	0.388	0.0102468	*
	Lag3	3.12832e-52	0.601706	0.741	0.463	6.3483e-48	***	Lag3	0.00685219	0.142103	0.148	0.108	1	ns	Lag3	1.37242e-08	-0.21343	0.075	0.213	0.000278506	***
	Pdcd1	1.65078e-27	0.302561	0.405	0.2	3.34993e-23	***	Pdcd1	0.678109	-0.00244677	0.017	0.02	1	ns	Pdcd1	1.15857e-17	-0.72839	0.273	0.54	2.35109e-13	***
	Il7r	0.52022	-0.0323467	0.056	0.062	1		Il7r	0.183737	-0.150289	0.141	0.161	1	ns	Il7r	1.06257e-10	-0.580994	0.519	0.696	2.15626e-06	***
	Tnfrsf9	0.226547	-0.041179	0.008	0.013	1		Tnfrsf9	0.0720037	-0.193342	0.071	0.095	1	ns	Tnfrsf9	2.61214e-07	-0.57255	0.225	0.369	0.00530081	**
	Il2ra	0.296365	-0.00566707	0.005	0.009	1		Il2ra	0.194632	0.0369532	0.039	0.028	1	ns	Il2ra	7.80288e-08	-0.252137	0.183	0.357	0.00158344	**

## Sheet: p16 fold change CD45 clusters
Supplementary Data 2
p16Ink4a fold change per CD45+ cluster in p16-3MR+GCV GBMs (pct.1) compared with WT+GCV GBMs (pct.2)
(related to Fig.3h)
Cdkn2a	pvalue	logFC	pct.1	pct.2	padj
BMBM-like1_minpct0_logFC0.csv:Cdkn2a	0.0291141946858076	0.0758333864145233	0.818	0.781	1
BMBM-like2_minpct0_logFC0.csv:Cdkn2a	0.162591714542924	0.112737664447689	0.764	0.7	1
BMBM-like3_minpct0_logFC0.csv:Cdkn2a	0.909267505530956	-0.126446622381733	1	0.993	1
BMBM-like4_minpct0_logFC0.csv:Cdkn2a	0.00351922590428076	-0.261750950797603	0.873	0.927	1
BMBM-like (1-4)_minpct0_logFC0.csv:Cdkn2a	0.444622880961776	-0.127828357972133	0.845	0.832	1
microglia-like_minpct0_logFC0.csv:Cdkn2a	0.000140087944455859	-0.113620140871922	0.727	0.791	1
T cell_minpct0_logFC0.csv:Cdkn2a	0.120483864257964	-0.110103076956704	0.951	0.913	1
