# Supplementary material for: Cellular senescence in malignant cells promotes tumor progression in mouse and patient Glioblastoma
Source: Nat Commun. 2023 Jan 27;14:441. doi: 10.1038/s41467-023-36124-9 (PMC9883514; doi:10.1038/s41467-023-36124-9)
Supplement: Supplementary file 6 — Supplementary Data 3 [file 41467_2023_36124_MOESM6_ESM.xlsx]

## Sheet: EARLY
Supplementary Data 3
Differentially downregulated genes in the p16-3MR+GCV vs the WT+GCV astrocyte cluster (Early time point/10X scRNAseq)
avg-logFC ≤ -0.25; FDR ≤ 0.05
(related to Fig.5)
genes	p_val	avg_logFC	pct.1	pct.2	FDR
S100a6	4.3575e-11	-0.932502	0.563	0.733	8.60475e-07
Syt4	9.64115e-24	-0.929971	0.259	0.588	1.90384e-19
Fabp5	1.07589e-12	-0.913187	0.964	0.957	2.12457e-08
Rbm3	6.11303e-51	-0.827178	0.867	0.955	1.20714e-46
Hmga1b	1.42472e-20	-0.743032	0.232	0.508	2.81339e-16
Tm4sf1	7.5252e-24	-0.711991	0.566	0.847	1.486e-19
Areg	3.29686e-11	-0.695708	0.142	0.334	6.5103e-07
Tmsb4x	3.03532e-21	-0.596954	1	0.999	5.99385e-17
H2-K1	2.79672e-13	-0.586135	0.726	0.848	5.52268e-09
Timp1	6.21292e-33	-0.585294	0.617	0.945	1.22687e-28
Ybx3	2.48378e-37	-0.568773	0.919	0.988	4.90472e-33
Emp2	1.09232e-15	-0.564788	0.41	0.62	2.15701e-11
Ifitm3	3.47642e-14	-0.551291	0.88	0.957	6.86489e-10
Ifitm2	6.05213e-20	-0.546722	0.705	0.91	1.19511e-15
Thbs2	1.25667e-15	-0.545345	0.319	0.57	2.48155e-11
B2m	1.35065e-10	-0.545249	0.973	0.971	2.66712e-06
Sparc	1.99805e-17	-0.535264	0.858	0.974	3.94556e-13
Gabrg3	2.82455e-21	-0.509616	0.16	0.448	5.57763e-17
Hbegf	8.6774e-11	-0.50517	0.557	0.739	1.71353e-06
Chst2	1.39896e-11	-0.503784	0.907	0.966	2.76253e-07
Plvap	2.20782e-14	-0.497298	0.623	0.794	4.35978e-10
Rbp1	3.98122e-21	-0.489541	0.762	0.931	7.86172e-17
Dhh	1.06013e-12	-0.488908	0.289	0.491	2.09344e-08
Olfml3	9.32588e-13	-0.486246	0.373	0.572	1.84158e-08
Ier5l	5.25786e-18	-0.484943	0.59	0.805	1.03827e-13
Aldh1l1	1.50379e-09	-0.478484	0.572	0.695	2.96953e-05
Cd24a	3.30133e-14	-0.476281	0.491	0.71	6.51913e-10
Plaur	6.8272e-12	-0.468713	0.404	0.618	1.34817e-07
Ctsl	1.61542e-12	-0.468183	0.991	0.994	3.18998e-08
Tpm2	1.08743e-08	-0.465668	0.247	0.418	0.000214735
Mmp14	2.64051e-20	-0.46407	0.377	0.637	5.21422e-16
Cdkn2b	1.0774e-10	-0.461049	0.877	0.929	2.12754e-06
Htra1	2.70207e-11	-0.453021	0.732	0.834	5.33578e-07
Wwtr1	4.32159e-16	-0.451138	0.542	0.77	8.53385e-12
AA467197	4.59282e-11	-0.448895	0.133	0.323	9.06945e-07
Sdc4	5.37777e-15	-0.448792	0.78	0.928	1.06195e-10
Col18a1	5.81323e-27	-0.447557	0.395	0.759	1.14794e-22
Aldh1a3	1.77543e-14	-0.447133	0.319	0.571	3.50595e-10
Slc2a1	5.41611e-13	-0.444591	0.337	0.568	1.06952e-08
Anxa2	1.23224e-14	-0.441278	0.584	0.85	2.43331e-10
Pcp4l1	2.94538e-08	-0.440704	0.446	0.594	0.000581625
Tesc	8.63702e-10	-0.440538	0.181	0.353	1.70555e-05
Hspb1	4.9031e-11	-0.439811	0.199	0.397	9.68215e-07
Sin3b	1.96311e-25	-0.43425	0.973	0.998	3.87656e-21
Ctsd	1.08529e-10	-0.426504	0.973	0.981	2.14312e-06
Zfp703	9.43436e-11	-0.423485	0.386	0.588	1.863e-06
Gapdh	1.31983e-20	-0.421528	1	1	2.60626e-16
Lgals1	2.24636e-19	-0.418052	0.97	0.998	4.43588e-15
Emp1	1.30692e-08	-0.413896	0.142	0.301	0.000258077
Cystm1	1.19973e-11	-0.411834	0.711	0.815	2.3691e-07
A2m	5.91561e-07	-0.408336	0.133	0.262	0.0116816
Akr1b8	2.38114e-10	-0.407002	0.268	0.475	4.70204e-06
Gpi1	9.93207e-11	-0.4055	0.988	0.994	1.96129e-06
Bcl2l1	8.74619e-19	-0.404172	0.401	0.661	1.72711e-14
Rpl41	9.16355e-30	-0.401324	1	1	1.80953e-25
Gas6	4.18268e-09	-0.3993	0.596	0.752	8.25954e-05
Kitl	4.14732e-11	-0.398704	0.434	0.624	8.18972e-07
Wnt2	7.76734e-11	-0.397425	0.139	0.319	1.53382e-06
Rbms1	1.6886e-09	-0.39	0.422	0.599	3.33449e-05
Ctsb	2.95709e-15	-0.386505	0.943	0.982	5.83936e-11
Tpi1	3.44362e-20	-0.38327	0.991	0.998	6.80011e-16
Pgk1	7.51041e-11	-0.38205	0.994	0.998	1.48308e-06
Lmna	4.3458e-12	-0.380737	0.633	0.8	8.58165e-08
Ociad2	6.22254e-13	-0.377239	0.675	0.879	1.22877e-08
Crip2	4.32438e-14	-0.374892	0.657	0.866	8.53936e-10
Inafm2	4.36514e-14	-0.373632	0.322	0.543	8.61984e-10
Pon2	2.00106e-15	-0.372229	0.452	0.713	3.95149e-11
Capg	3.19595e-13	-0.367875	0.217	0.452	6.31105e-09
S100a10	4.18853e-14	-0.365905	0.964	0.984	8.27109e-10
Avpi1	1.47593e-12	-0.359435	0.5	0.705	2.91453e-08
Myl12a	2.9849e-16	-0.359184	0.925	0.985	5.89429e-12
Bnip3	1.0188e-11	-0.356648	0.422	0.622	2.01183e-07
Igfbp3	6.76277e-08	-0.355349	0.967	0.984	0.00133544
Aldoa	1.19619e-13	-0.353521	0.997	1	2.36212e-09
Mbd2	1.30838e-16	-0.353384	0.298	0.541	2.58365e-12
Pam	4.06792e-09	-0.352785	0.72	0.827	8.03292e-05
Dap	4.98885e-13	-0.349319	0.458	0.667	9.85148e-09
Mif	8.95456e-17	-0.349205	1	1	1.76826e-12
Car2	1.67081e-08	-0.348972	0.633	0.778	0.000329935
Ftl1	8.13742e-18	-0.348771	1	1	1.6069e-13
Lgmn	4.85618e-11	-0.348282	0.714	0.85	9.5895e-07
Cd151	1.0248e-17	-0.347875	0.69	0.895	2.02367e-13
Cdc34	8.20496e-17	-0.344091	0.735	0.881	1.62023e-12
Cyb5r3	4.03809e-08	-0.341806	0.738	0.848	0.000797402
Nfe2l2	7.85887e-13	-0.339567	0.654	0.821	1.55189e-08
Pfkl	3.63008e-11	-0.339428	0.566	0.73	7.16832e-07
Wnt7b	8.85394e-12	-0.338809	0.428	0.639	1.74839e-07
Bmp1	1.12427e-10	-0.333625	0.852	0.905	2.22009e-06
Tes	2.32524e-09	-0.333326	0.208	0.387	4.59165e-05
Fbxw9	7.03586e-10	-0.331595	0.419	0.575	1.38937e-05
Hk2	8.978e-08	-0.331374	0.19	0.346	0.00177289
Pdpn	1.22678e-06	-0.330562	0.455	0.599	0.0242252
Pfkp	7.64781e-15	-0.330499	0.494	0.724	1.51021e-10
Tubb6	2.04132e-10	-0.330199	0.663	0.808	4.031e-06
Nrcam	8.19106e-09	-0.329782	0.554	0.687	0.000161749
Sdc1	5.47894e-07	-0.329765	0.352	0.49	0.0108193
S100a11	2.10732e-11	-0.329675	0.759	0.95	4.16132e-07
Cbs	2.19793e-07	-0.32905	0.416	0.552	0.00434026
Cirbp	1.32491e-12	-0.328745	0.479	0.661	2.6163e-08
Olfml2b	2.3524e-09	-0.326521	0.334	0.502	4.64529e-05
Slc6a6	1.71827e-13	-0.326419	0.479	0.699	3.39307e-09
Por	1.38668e-12	-0.325933	0.645	0.78	2.73828e-08
Tpt1	8.00707e-13	-0.324064	1	1	1.58116e-08
Hmga2	9.9079e-08	-0.321202	0.816	0.927	0.00195651
Rps28	9.90593e-21	-0.320325	1	1	1.95612e-16
Cdkn2a	7.67188e-13	-0.319977	0.988	0.995	1.51497e-08
Cd93	2.33868e-11	-0.318864	0.175	0.382	4.61819e-07
Tspo	7.48512e-12	-0.317992	0.389	0.609	1.47809e-07
Phlda3	1.24518e-06	-0.317476	0.91	0.94	0.0245885
Shisa5	2.93348e-12	-0.313922	0.759	0.887	5.79275e-08
Cstb	2.38412e-12	-0.313385	0.864	0.968	4.70793e-08
Ctsz	5.10276e-13	-0.312277	0.849	0.938	1.00764e-08
Anxa5	2.59406e-12	-0.309865	0.542	0.79	5.12249e-08
Gm42418	2.07839e-15	-0.307406	1	1	4.10419e-11
Fam32a	3.11873e-18	-0.305904	0.732	0.914	6.15856e-14
Adipor2	2.06389e-11	-0.305218	0.452	0.633	4.07556e-07
Slc16a3	7.67055e-08	-0.304997	0.163	0.32	0.0015147
Galk1	2.94249e-12	-0.303855	0.633	0.783	5.81053e-08
Pfdn1	7.82015e-15	-0.300845	0.997	0.999	1.54424e-10
Dusp4	4.49045e-08	-0.299847	0.352	0.512	0.000886729
Fth1	1.86501e-09	-0.298497	1	1	3.68284e-05
Hspb8	8.85846e-12	-0.294651	0.241	0.452	1.74928e-07
Tgif1	2.28345e-08	-0.29416	0.25	0.419	0.000450912
Tspan4	1.11487e-10	-0.290718	0.596	0.764	2.20152e-06
Rpl12	4.16029e-11	-0.287004	1	1	8.21532e-07
Nectin3	1.58652e-07	-0.286676	0.521	0.647	0.0031329
Serinc3	2.67351e-07	-0.286228	0.825	0.853	0.00527938
Sep11	7.46289e-10	-0.284566	0.846	0.931	1.4737e-05
Fkbp5	1.78618e-08	-0.283832	0.304	0.457	0.000352718
Cavin1	4.2214e-10	-0.282379	0.253	0.446	8.336e-06
Tpd52	1.00489e-09	-0.281832	0.503	0.659	1.98436e-05
Gja1	1.29052e-07	-0.281479	0.343	0.52	0.0025484
Pcbp3	1.7852e-12	-0.280769	0.337	0.559	3.52523e-08
Plxnd1	2.15062e-10	-0.27883	0.229	0.42	4.24683e-06
Fau	2.23666e-17	-0.277082	1	1	4.41673e-13
Fblim1	1.03647e-12	-0.276339	0.244	0.464	2.04672e-08
Nudt4	2.43495e-06	-0.276268	0.675	0.781	0.048083
Cd109	3.91766e-09	-0.275413	0.286	0.476	7.73621e-05
Pbxip1	1.1317e-10	-0.274814	0.59	0.766	2.23476e-06
Tmem158	4.75667e-07	-0.274712	0.337	0.487	0.00939299
Iqgap1	3.28488e-11	-0.274686	0.714	0.876	6.48664e-07
Ptprn	1.67655e-07	-0.272366	0.599	0.747	0.00331068
Csrp2	4.20627e-07	-0.270483	0.407	0.577	0.00830612
Arpc1b	2.57533e-08	-0.26834	0.937	0.968	0.000508551
Esd	1.20032e-10	-0.267879	0.973	0.995	2.37027e-06
Capzb	3.1735e-13	-0.267802	0.97	0.998	6.26671e-09
Ltbp1	1.2706e-06	-0.265518	0.41	0.532	0.0250906
Hivep3	3.44681e-07	-0.263814	0.404	0.551	0.00680642
Lmo4	6.40843e-09	-0.262302	0.964	0.984	0.000126547
Pkm	9.94325e-07	-0.26139	0.997	1	0.0196349
Clic1	1.35361e-10	-0.260798	1	1	2.67296e-06
Ssbp4	6.02409e-11	-0.260791	0.895	0.942	1.18958e-06
Angptl2	3.18422e-10	-0.257394	0.175	0.364	6.28788e-06
Vim	1.19505e-10	-0.255788	0.997	0.999	2.35986e-06
Eif4ebp1	7.55831e-12	-0.255424	0.657	0.861	1.49254e-07
Ndfip1	5.4637e-08	-0.255212	0.91	0.946	0.00107892
Mgst1	9.05779e-08	-0.253896	0.461	0.626	0.00178864
Gm7324	3.60442e-17	-0.253598	0.136	0.392	7.11765e-13
Cdkn1a	5.1102e-07	-0.252905	0.895	0.94	0.0100911
Nbl1	6.4271e-08	-0.252802	0.404	0.577	0.00126916
Ndufv3	5.37511e-10	-0.252372	0.961	0.974	1.06142e-05
Cd38	9.16695e-10	-0.250828	0.166	0.342	1.8102e-05
Cd63	3.78173e-14	-0.250799	1	1	7.46778e-10
Fkbp10	2.93854e-09	-0.250768	0.322	0.509	5.80273e-05
Vgf	4.56684e-08	-0.250195	0.265	0.435	0.000901814

## Sheet: LATE (1)
Supplementary Data 3
Differentially upregulated genes in p16Ink4a positive vs p16Ink4a negative malignant cells (Late timepoint/ddSeq scRNAseq)
avg-logFC ≥ 0.25; FDR ≤ 0.05
(related to Fig.5)
gene	p_val	avg_logFC	pct.1	pct.2	FDR
Cdkn2a	8.05108052748203e-222	1.94954363971093	1	0	1.24373091988542e-217
Tnc	1.98308937105163e-20	0.514725289337325	0.864	0.668	3.06347646040056e-16
Lamb1	4.86318279049447e-20	0.346824807862247	0.355	0.114	7.51264477475586e-16
Nfe2l2	8.94267175605743e-20	0.27216729584712	0.519	0.24	1.38146393287575e-15
Mdm2	2.96584239963244e-19	0.415423218552122	0.624	0.328	4.58163333895219e-15
Itga6	3.48913630802116e-19	0.360012699740469	0.375	0.136	5.39001776863108e-15
Slc5a3	5.07457905371541e-19	0.334665542651066	0.715	0.413	7.83920972217957e-15
Plat	1.06475724971705e-18	0.253748279380721	0.712	0.432	1.64483699936289e-14
Cttnbp2nl	5.08863913470728e-18	0.291182788099036	0.67	0.381	7.86092973529581e-14
Rnf182	5.85138145519998e-18	0.342968612552932	0.445	0.2	9.03921407199292e-14
Ppic	9.07484110935518e-18	0.255065838524151	0.52	0.244	1.40188145457319e-13
Cited2	9.75919151482308e-18	0.271863420438128	0.501	0.23	1.50759990520987e-13
Ccnd2	2.08460691536396e-17	0.446580936246544	0.925	0.737	3.22030076285424e-13
Elk3	2.28577713343831e-17	0.287442964095108	0.419	0.181	3.5310685157355e-13
Rorb	2.62984431611826e-17	0.355454258950423	0.468	0.222	4.06258349953948e-13
Fat1	1.17805763029577e-16	0.302163113768238	0.595	0.33	1.81986342728091e-12
Ociad2	1.45901712067598e-16	0.300564402389903	0.568	0.301	2.25388964802025e-12
Atp13a3	5.00484281059286e-16	0.263172497180198	0.785	0.499	7.73148117380385e-12
Cdkn2b	1.64744951938834e-15	0.258859308274177	0.736	0.458	2.54498001755111e-11
Fam84a	2.29434605120308e-15	0.287629313134185	0.311	0.114	3.54430577989852e-11
Anxa5	3.16887118043986e-15	0.311536565249888	0.519	0.265	4.8952721995435e-11
Igfbp3	3.9023642960762e-15	0.441673117718678	0.945	0.794	6.02837236457851e-11
Rbms1	4.77012784203712e-15	0.395644313892656	0.348	0.143	7.36889349037895e-11
Tgif1	5.7615614855935e-15	0.260844612593435	0.293	0.106	8.90046018294484e-11
Peak1	6.31672926248166e-15	0.296334383378817	0.526	0.285	9.75808336468167e-11
Plaur	7.49607252121275e-15	0.314486396864869	0.318	0.12	1.15799328307695e-10
Ggh	1.17368513867347e-14	0.255323722624177	0.511	0.267	1.81310880222277e-10
Msn	1.98040336084687e-14	0.275335476607582	0.854	0.605	3.05932711183624e-10
Jag1	2.27350941649088e-14	0.279361625144892	0.28	0.098	3.51211734659511e-10
Thbs2	4.52927744618704e-14	0.372811180368842	0.458	0.236	6.99682779886974e-10
2011-09-01	9.50025744926887e-14	0.271118885307534	0.713	0.473	1.46759977076306e-09
Cdh6	1.35353004769831e-13	0.28970322581577	0.396	0.185	2.09093321768435e-09
Ddit4l	1.45579804001415e-13	0.287229603816114	0.29	0.108	2.24891681221386e-09
Pdgfa	1.71792560191008e-13	0.272626041917172	0.424	0.212	2.65385146983069e-09
Akap12	5.88176568506687e-13	0.304492961061432	0.747	0.521	9.08615163029131e-09
Hmga2	6.89529284926427e-13	0.256143026141811	0.827	0.57	1.06518483935434e-08
Sparc	9.82178655224908e-13	0.32286200045251	0.819	0.619	1.51726958659144e-08
Aldh1a3	1.57218256844021e-12	0.303098464540388	0.509	0.281	2.42870763172644e-08
Ccng1	3.58980622146843e-12	0.311352857598865	0.771	0.544	5.54553265092443e-08
Plod2	4.01184539772449e-12	0.289221121932904	0.476	0.269	6.1974987704048e-08
Hbegf	6.41177448447229e-12	0.464835624006023	0.468	0.259	9.90490922361279e-08
Areg	8.70790226913257e-12	0.333965992730475	0.207	0.065	1.3451967425356e-07
Syt4	2.488072687817e-11	0.491469067715055	0.537	0.338	3.84357468813969e-07
Gja1	5.16602643370452e-11	0.400585341001472	0.37	0.189	7.98047763478674e-07
Cd24a	2.28014630161756e-10	0.289628834000816	0.605	0.399	3.52237000673881e-06
Lbh	2.73903473683895e-10	0.263859107758913	0.625	0.417	4.23126086146882e-06
Alcam	4.10286437929864e-10	0.261211821275319	0.463	0.269	6.33810489314054e-06
Peg10	9.45527765850413e-10	0.280656620710747	0.192	0.069	1.46065129268572e-05
Nwd2	2.72779081607524e-09	0.274915307752026	0.118	0.026	4.21389125267303e-05
Errfi1	4.94451442107689e-09	0.353136205243657	0.262	0.128	7.63828587767958e-05
Angptl2	8.13018841824599e-09	0.297124451856397	0.213	0.09	0.000125595150685064
Maged1	5.91438219894381e-08	0.261985090508861	0.936	0.813	0.00091365376209284

## Sheet: LATE (2)
Supplementary Data 3
Differentially down-regulated genes in the p16-3MR+GCV vs the WT+GCV GBMs (Late time point/Bulk RNAseq)
avg-logFC ≤ -0.5; FDR ≤ 0.05
(related to Fig.5)
genes	logFC	p_val	FDR
4930447J18Rik	-6.66510893387779	3.59829844576756e-06	0.00308133925162387
Epyc	-3.42772188728985	0.000656459949275025	0.0313623213065219
Six1	-3.22890853468876	5.75008626051128e-06	0.00336453707772072
Col10a1	-2.672176996421	0.0013988332494054	0.0461863653770342
Ppbp	-2.66569397081347	0.000143990427919381	0.0167036738119813
Marco	-2.65967480339588	2.05699959026459e-05	0.00599272547297083
Uox	-2.65443083065486	0.000230001572104769	0.020054080514456
Crhbp	-2.62213830235022	4.77170409257079e-06	0.00313715480752325
Mgst2	-2.59431174095728	0.00129591564226595	0.0450073841263989
Pbp2	-2.55740766690754	0.000638084837587793	0.0308702065850603
Rassf6	-2.52337098565473	0.00144042753059748	0.047037081867291
Kng2	-2.48477327565497	0.000669031160020036	0.0317586740433792
Odaph	-2.40542361536058	0.000938404241473785	0.0390554908118137
Chmp4c	-2.3962093820208	0.000186540890737703	0.018475437510434
Gchfr	-2.39217483887248	0.000283085960618747	0.0221567117002063
Calcb	-2.34890594043187	0.000590552780840388	0.0296433554652922
Kcnq1	-2.13094143925485	0.000966931927890716	0.0394776328952794
Prss56	-2.12600186445875	0.000643854799640706	0.0309592058675133
Mrap	-2.11165409210592	0.00117658166071354	0.0426381714997118
Aqp1	-1.99967697560683	0.000848855111211733	0.0368780387204208
Cd5l	-1.99660359243327	0.000366484698316169	0.024028416478939
Lum	-1.99318262141473	7.07014825985928e-05	0.0120745129706884
Prg4	-1.95997851201086	0.00121663431291861	0.0429695732565797
Raet1e	-1.94378136842837	6.05541626110724e-06	0.00336453707772072
Chrna1	-1.92120539908224	0.00108608218241473	0.0411986197373224
Mapk13	-1.89318570781762	0.00102067140895064	0.0405896452865334
Fst	-1.83533227914113	0.000496804066800795	0.0276772260558515
Fpr1	-1.78480138712851	0.000831338775762336	0.0364366711807575
Tmprss11f	-1.77340375432506	0.000457193768124415	0.0265237891824731
Atg9b	-1.74181435574388	0.00117211051351077	0.0426381714997118
Thbd	-1.6971746520477	0.00127597327992239	0.0446080258660868
Crlf1	-1.69598749038377	8.31563958891344e-07	0.00247107546024152
Pf4	-1.68566142963194	0.000320710617428959	0.0228966523445361
Crabp2	-1.67599488051586	0.00103193130283752	0.0406695896487
Klk10	-1.65398116142638	0.00013925792603504	0.016552754120229
Aqp3	-1.65191415717927	0.000582560435475563	0.0293412981365963
Plau	-1.64499186518664	0.000678797391025247	0.0320244793501699
Ptgr1	-1.62853794191769	3.99824568383468e-05	0.00886655736871876
Cgnl1	-1.61923398974639	6.48518896584003e-05	0.011617284874205
Cd55	-1.57868710612789	0.000321775382853143	0.0228966523445361
Eps8l2	-1.57864231526001	0.000720377599925832	0.033207054207099
Clec4d	-1.57410886901682	0.000283930439669015	0.0221567117002063
Prrg4	-1.57378970991713	0.00150906347663232	0.048848943650987
Sh3bgrl2	-1.56597361173136	6.50223334168486e-05	0.011617284874205
Rbpms2	-1.56566739427878	5.78640554202215e-05	0.0110223607106878
Dcn	-1.56503872907605	0.000455345125702485	0.0265237891824731
F2rl2	-1.55193324858254	0.00133144270267005	0.0453478988958484
S100a6	-1.54258894786599	0.000451095404971365	0.0265062012682132
Lamc2	-1.53388771157143	0.000128059143299734	0.0157248161251855
Clec4n	-1.52742398127075	1.91744182055861e-05	0.00593486451519305
Mmp10	-1.52257543237161	0.000601586964851818	0.029894244561098
Col3a1	-1.52037634362839	0.000236695110817995	0.020387769578794
F630028O10Rik	-1.48962525819733	0.00135800908095975	0.0453478988958484
Tcfl5	-1.46828296917894	0.00134612968478455	0.0453478988958484
Gm6634	-1.46061940810778	0.000618616467988618	0.0303991185648463
Ptgs2	-1.45752006935876	0.000190819818060357	0.018475437510434
A4galt	-1.44796670727765	0.00105750121991021	0.0411986197373224
Hspb1	-1.44346439237749	0.00019511503634409	0.0185322760925532
Nefl	-1.42344258641286	0.000165900059952703	0.0178619064549077
Steap1	-1.41763695907499	0.000466754703575706	0.0266732360989532
Bmp2	-1.41660718898643	0.000230801438145913	0.020054080514456
Serpinb2	-1.41496526071909	0.000483989752395472	0.0272390899283785
Col1a1	-1.39135155911668	0.000175710916009831	0.0182567327977208
Lama5	-1.38906073424251	0.000380676234143048	0.0245916847256409
Spp1	-1.37349972612044	6.07174960159404e-05	0.0111375377259857
Pear1	-1.36619627236138	0.000451761824553093	0.0265062012682132
Myadm	-1.3468774205068	0.000157633409448026	0.0172214499821968
Tead4	-1.32906924344828	0.000215955365646493	0.0196300857361023
Akr1b8	-1.32216731456178	0.00043005899368079	0.0261877726561852
Aldh1a3	-1.31774512694067	5.35229500398969e-05	0.0106737848671994
Anxa1	-1.31241260879004	0.000206925152729053	0.0193364397436998
Sema3a	-1.31001893348902	0.00010323675728813	0.014411024259876
Fam129a	-1.30653215981773	0.000100442859425503	0.0143418914352733
Hmox1	-1.28866678306686	3.69515517153141e-05	0.00884514724391338
Met	-1.28472386992354	2.58119371163196e-06	0.00308133925162387
Btc	-1.25680164360485	3.78198455984283e-06	0.00308133925162387
Rnf125	-1.24513862329841	0.00101578067146562	0.0405711538081617
Epha2	-1.24244241705665	0.000401991299121076	0.0255247295826536
Nipal1	-1.23773482807463	0.000329612181605612	0.0229923840107802
Itga3	-1.23554183151196	2.8818894141175e-05	0.00764627016338532
Ccl9	-1.23405517316617	0.00129648407632917	0.0450073841263989
Ppic	-1.23264556382737	5.2814182651428e-05	0.0106737848671994
Fkbp10	-1.22921066048722	0.000134737682671647	0.0162758738954092
H60b	-1.21421301381294	0.000345983544451333	0.0237991828863792
Myof	-1.21216091355659	0.000538777625591654	0.0282005077383252
Sgms2	-1.18967545452291	3.86952867717304e-05	0.00884514724391338
Col1a2	-1.18828966484967	0.00107818625439192	0.0411986197373224
Slco2a1	-1.18523334181041	1.60913081744596e-05	0.00569249182990762
Ahnak	-1.18131091614814	1.93619611323269e-05	0.00593486451519305
Flnc	-1.17866955788733	0.000253895993473161	0.0211931835450799
Dusp5	-1.17680071730114	0.000119096805901556	0.0151608613743845
Cavin1	-1.17342499016835	3.42056894955554e-05	0.00876255404353382
Nox4	-1.16420469119943	0.000486146464377674	0.0272572232744282
Rpl29	-1.1583660894956	3.83898279242568e-05	0.00884514724391338
Plaur	-1.15429656201926	5.45973650496133e-05	0.0106737848671994
Rai14	-1.15172027391432	9.8833786828517e-05	0.0142570136378457
Tnfrsf23	-1.14872983245201	0.0008729486516976	0.0376194381869837
Lamb1	-1.12350996808542	8.28699647253652e-06	0.0039718772125467
Itpr3	-1.10528823962381	0.00102255131536457	0.0405896452865334
Tes	-1.10195076114185	3.93643775533103e-05	0.00886175638919825
Fzd5	-1.082930317194	0.000638756853675165	0.0308702065850603
Itga5	-1.08291198961565	7.36854123591154e-05	0.0122298952437026
Ehd2	-1.07692580329091	3.41700013598282e-05	0.00876255404353382
Actn1	-1.07261382522599	0.00053123182389873	0.0280269512504123
Slc25a24	-1.07260506055706	3.42711195078456e-06	0.00308133925162387
Syne3	-1.06530371936578	0.000433731912174315	0.0261967022401868
Ghr	-1.04642577660161	1.65066730093152e-07	0.000817520491908016
Adamts14	-1.04322738774564	0.000191493968004229	0.018475437510434
Sema3f	-1.03670300110289	0.000170629184525062	0.018129391259493
Pi4k2b	-1.03348401417643	7.06858992546061e-06	0.00353538350684856
Tnc	-1.03306694653828	1.46054304051155e-05	0.00550203198991968
Vcl	-1.02871484234518	1.16681465376483e-05	0.00481570336823273
Gcnt4	-1.02862210781696	0.000833900872352016	0.0364414681217831
Foxc1	-1.02706984839557	0.000981038404984991	0.0398258705499098
C77080	-1.02563802596273	0.0012056800085315	0.0428564439396198
Hspg2	-1.02381683366275	0.000509612319674201	0.0277356038304735
Ptchd1	-1.02193330282763	0.000802165437207369	0.0355778330329167
Mapk6	-1.01882029527408	9.24904512687197e-05	0.0137743957112152
Klf4	-1.00849501020326	4.20752718220658e-06	0.00308133925162387
Fam189a1	-1.00631468562347	0.000885529798379868	0.0379814835214407
Fosl1	-0.998863328725431	0.000178180159389177	0.0182579366083062
Gja1	-0.998644972623674	3.57160531474543e-05	0.00884514724391338
Fstl1	-0.990548941932836	0.000531298801536813	0.0280269512504123
Slc7a11	-0.99024142828103	0.000216673446003552	0.0196300857361023
Ereg	-0.9898677737558	5.30764527184764e-06	0.00328587472704635
Igf2r	-0.989114877691118	0.000170824793130234	0.018129391259493
Antxr2	-0.98879787018249	0.000458784077257745	0.0265237891824731
Itga6	-0.986492237686009	0.000285935056331715	0.0221567117002063
Ltbp1	-0.985676150084372	0.000278773895595752	0.0221566553532931
Plin2	-0.982443671570535	0.000223686060322671	0.0197829016921086
Adgrl2	-0.979053210781862	0.000146148714198248	0.0167036738119813
Emb	-0.968718510144982	0.00107205122281432	0.0411986197373224
Timp1	-0.960775004255924	0.00153304888286778	0.0494100657302592
Emp1	-0.951970285137435	1.77926433471639e-05	0.00593486451519305
Anxa2	-0.951085047455876	0.00134527447841947	0.0453478988958484
Fhl3	-0.944185694437188	0.00031747494959255	0.0228966523445361
St3gal1	-0.941068374569933	0.000356190906718058	0.0239469886516602
Grb10	-0.933494149687452	0.000173131739217264	0.0182172023050982
Adam8	-0.9271617169156	7.66607255495049e-05	0.0122475812926295
Loxl2	-0.924672199846849	0.000930361172996773	0.038950792794603
Ackr3	-0.916472617631793	0.00121886696924908	0.0429695732565797
Fzd6	-0.912458387165934	0.000724127444009965	0.033207054207099
Col5a1	-0.909937523861174	0.000794250990063349	0.0354383820130968
Oaf	-0.903424363343171	0.00120366074324164	0.0428564439396198
Fn1	-0.892010963612393	0.000596492704809183	0.0297405657988417
Man1a	-0.889275444168068	0.000328569700036256	0.0229923840107802
Ldlr	-0.88411555987349	2.99020658923244e-06	0.00308133925162387
Palld	-0.881638302114006	0.000777436960358322	0.0350035101727392
Ctsl	-0.879664169989524	0.00120277917586055	0.0428564439396198
Ybx3	-0.871142963206756	3.27968175716432e-06	0.00308133925162387
Parvb	-0.869738580847609	1.89144843933194e-05	0.00593486451519305
Btbd11	-0.868139595298219	0.000353522868467574	0.0238756489985964
Fgd6	-0.863643583527231	0.000498316947108651	0.0276772260558515
Fam84b	-0.860192990377668	0.000188539613444236	0.018475437510434
Pvr	-0.851389524820287	6.76203439348288e-06	0.00353538350684856
Col6a1	-0.849069292706945	0.00111583002230163	0.0416430845486652
Rbms1	-0.848134967045439	0.000347838862870334	0.0238165429701724
Lmna	-0.84689056228514	9.07798376056743e-05	0.0137743957112152
Emp3	-0.838576482044108	0.000425784881319548	0.0261877726561852
Col4a1	-0.831577715160322	0.000213514227854955	0.0196300857361023
Nid2	-0.830482637100896	0.000405256339579096	0.0256225476317711
Pdlim7	-0.827968920519568	0.00117371899471135	0.0426381714997118
Bgn	-0.827108566867685	0.000744434679418398	0.0338251084611577
Pxdn	-0.816273140803862	0.0010385611200903	0.0408225955616447
Cd44	-0.810656451011245	1.48123084935245e-05	0.00550203198991968
Flna	-0.805973182464151	0.00108438293383049	0.0411986197373224
Yap1	-0.805635479232472	0.000887035589038897	0.0379814835214407
Sdc1	-0.801486143635995	1.87600111744398e-06	0.00308133925162387
Myo1c	-0.799968262050288	0.000821043277330114	0.0363067292100323
Stc1	-0.799842197570133	0.000315779568416045	0.0228966523445361
Cthrc1	-0.798679260108898	0.000359892054259129	0.0239788167810858
Adssl1	-0.795243876618417	0.000297984785974099	0.0226241448730788
Nptx1	-0.79470133299939	0.000750650679614615	0.034003560358884
Wwtr1	-0.793309190569073	0.000967761949405514	0.0394776328952794
Afap1	-0.792502129463151	5.33484594193414e-05	0.0106737848671994
Piezo1	-0.790531366263057	2.70804472372565e-05	0.0075917223594558
Atp10a	-0.790082882243024	0.000112736711340078	0.0146933513779902
Tgif1	-0.785285936655277	0.000251030042744133	0.0211920703130246
Myl12a	-0.784959187781985	0.000287841193540234	0.0221592976871544
Vasn	-0.780747032995447	0.000411842852396063	0.0259286487326301
Col4a2	-0.780068753652016	7.53787997689824e-05	0.0122475812926295
Lpp	-0.773620023461981	0.000787864338037177	0.035361377087439
Sparc	-0.760176169257921	0.00102443915617513	0.0405896452865334
Adss	-0.758649383119458	0.0001896035951266	0.018475437510434
Tpm1	-0.754681415715199	0.000267020598609907	0.0217988574403626
Uck2	-0.75283445592418	0.000553221672242177	0.0285408597436606
Itga7	-0.752581477565141	0.0011365558721088	0.0421113426316584
Rnf128	-0.749393807805074	0.000253388485396784	0.0211931835450799
Fam129b	-0.748130806072999	0.000418144944049359	0.0261877726561852
Plp2	-0.744424376929952	0.000683674459529972	0.0321111000608434
Plec	-0.742096992435938	7.40806684569411e-05	0.0122298952437026
Furin	-0.729482477071739	0.000374711902187911	0.0243120936362794
Dap	-0.72929125694875	0.000539032453741039	0.0282005077383252
Nes	-0.728068925866295	0.000182980035152383	0.0183697119073926
Arhgap18	-0.72583093784732	0.000518237927453829	0.0278717587190782
Tubb6	-0.722558197313758	0.000873516366570828	0.0376194381869837
Myo1e	-0.718901831145308	0.00134286755747172	0.0453478988958484
Slc30a4	-0.717375069917714	0.000634713605579226	0.0308702065850603
Mtfr1	-0.713208971804663	0.000308283366963802	0.0228966523445361
Peak1	-0.711877118476326	0.000286316371412007	0.0221567117002063
Calu	-0.704183871714318	0.000313439256031084	0.0228966523445361
Por	-0.698881267650184	0.000453127952761216	0.0265062012682132
Flrt2	-0.690785558011202	0.00116931049697256	0.0426381714997118
Zyx	-0.68243348135274	0.000326064012340076	0.0229604696462031
Pttg1ip	-0.681350360876827	0.000579123568726652	0.0292674081093218
Adgre5	-0.681344914029079	0.00056970320927289	0.0289885283677281
Capn2	-0.677924385918778	0.000156624760205444	0.0172214499821968
Plod2	-0.674332180642351	0.000790145187308503	0.035361377087439
Sec24d	-0.660422231318211	0.000272596466716381	0.0220121646873478
Fndc3b	-0.657739990064752	0.00119189844262563	0.0428564439396198
Stk3	-0.653749730186059	0.000260084661991526	0.0215884799322351
Bmp1	-0.650439626011625	0.000155597138440235	0.0172214499821968
Nectin3	-0.650123148391431	0.00101097373006197	0.0405123264681767
A430105I19Rik	-0.648510433196868	0.0010952654998144	0.0411986197373224
Abcc4	-0.648305501255439	0.000615469214238748	0.0303808690536854
Sep9	-0.648289465594039	0.000827165911231069	0.0363610387842344
Esd	-0.64571836494984	0.00092620334703138	0.038950792794603
Manba	-0.637039891355754	0.000529542563921077	0.0280269512504123
Cd151	-0.627296759495192	0.00108915465492161	0.0411986197373224
Slc16a1	-0.624696714873306	0.000396158910302499	0.0253712460744592
Cd164	-0.621635000393306	0.00130592266353003	0.0451241835691377
Pgm1	-0.592738207265116	0.000464811997303517	0.0266647747333423
Akap2	-0.59255866215145	0.000564052048536927	0.0289217088197002
Pxn	-0.581303724894487	0.00111829255181837	0.0416430845486652
Rnf149	-0.579961657315431	2.8175478567065e-05	0.00764627016338532
Sdc2	-0.577607987287271	0.00114362700664626	0.0421637966867249
Gsr	-0.563293188395634	0.00118168849514964	0.0427190454037309
Mapkapk3	-0.561945203261697	0.00146026222585722	0.0475687337956915
Dhcr7	-0.561473165324546	0.000428584065510972	0.0261877726561852
Lclat1	-0.55339161376158	0.00131804735979971	0.0453319654355048
Pofut2	-0.543333563213772	0.00100479409668646	0.0404586197522152
Abcc1	-0.534679879205656	0.00135495335525607	0.0453478988958484
Fosl2	-0.531045765906471	0.000517984902334225	0.0278717587190782
Ckap4	-0.529919548878986	0.00108270018484285	0.0411986197373224

## Sheet: NRF2 targets
Supplementary Data 3
NRF2 putative targets
(related to Fig.5)
EARLY	LATE (1)	LATE (2)
Dusp4	Tnc	Tnc
Tgif1	Nfe2l2	Mgst2
Cstb	Mdm2	Arhgap18
Cdkn1a	Cited2	Lamc2
Cdkn2b	Rorb	Pttg1ip
Fblim1	Cdkn2b	Slc7a11
Igfbp3	Igfbp3	Ptgs2
Plaur	Tgif1	Lpp
Areg	Peak1	Gja1
Gja1	Plaur	Rassf6
Dap	Jag1	Lmna
Cdc34	Areg	Esd
Pkm	Gja1	Grb10
Fth1	Lbh	Hmox1
Esd	Angpl2	St3gal1
Lmna		Tcfl5
Pfdn1		Tgif1
Pam		Cd164
Ctsb		Abcc4
Avpi1		Abcc1
		Anxa1
		Fzd6
		Slc30a4
		Tpm1
		Fn1
		Plaur
		Ptgr1
		Klf4
		Vasn
		Dcn
		Btc
		Dap
		Col1a2
		Col5a1
		Col4a1
		Peak1
		Adssl1
		Zyx
		Sec24d
		Rai14
