# Supplementary material for: Cellular senescence in malignant cells promotes tumor progression in mouse and patient Glioblastoma
Source: Nat Commun. 2023 Jan 27;14:441. doi: 10.1038/s41467-023-36124-9 (PMC9883514; doi:10.1038/s41467-023-36124-9)
Supplement: Supplementary file 7 — Supplementary Data 4 [file 41467_2023_36124_MOESM7_ESM.xlsx]

## Sheet: Univariate Cox analysis
Supplementary Data 4
Univariate Cox analysis
(related to Fig.7)
	Nrf2 targets score	sen-score	SEXmale	p16 CNA homdel_rec	Age>59	KARNOFSKY_SCORE<=80
n	511	511	511	511	511	384
Hazard ratio	1.13928	1.203	0.864	1.38	1.843	1.3659
Lower.95.HZ	1.047	1.118	0.9533	1.139	1.521	1.018
Upper.96.HZ	1.24	1.294	1.405	1.672	2.233	1.833
Pvalue	0.00244	6.53e-07	0.14	0.001	4.34e-10	0.0378

## Sheet: Cox proportional hazards assump
Supplementary Data 4
Cox proportional hazards assumption
(related to Fig.7)
related to Fig. 7e	chisq	df	p		related to Fig. 7g	chisq	df	p
senescence score	0.561	1	0.454		senescence score	7.89e-04	1	0.978
p16_status	2.946	1	0.086		p16_status	3.13e+00	1	0.077
sex	1.565	1	0.211		sex	1.22e+00	1	0.270
age	4.813	1	0.028		age	4.73e+00	1	0.030
Karnosky_score	0.924	1	0.336		Karnosky_score	1.01e+00	1	0.314
global	11.021	5	0.051		global	1.01e+01	5	0.072
