# Supplementary material for: Cellular senescence in malignant cells promotes tumor progression in mouse and patient Glioblastoma
Source: Nat Commun. 2023 Jan 27;14:441. doi: 10.1038/s41467-023-36124-9 (PMC9883514; doi:10.1038/s41467-023-36124-9)
Supplement: Supplementary file 8 — Supplementary Data 5 [file 41467_2023_36124_MOESM8_ESM.xlsx]

## Sheet: IHC_IF antibodies
Supplementary Data 5
Antibodies for IHC/IF analysis
Primary antibody	Species/Isotype (clone)	Dilution	Supplier	Reference	RRID
Ki67	Rabbit monoclonal (SP6)	1/100	Vector Laboratories	VP-RM04	Cat# VP-RM04, RRID:AB_2336545
LAMIN-B1	Mouse IgG1 (B-10)	1/500	Santa Cruz Biotechnology	sc-374015	Cat# sc-374015, RRID:AB_10947408
GFAP	Mouse IgG1 (5G-A-5)	1/2000	Sigma-Aldrich	G3893	Cat# G3893, RRID:AB_477010
OLIG2	Rabbit polyclonal	1/1000	Millipore	AB 9610	Cat# AB9610, RRID:AB_570666
IBA1	Rabbit polyclonal	1/800	Wako	019-19741	Cat# 019-19741, RRID:AB_839504
GFP	Chicken polyclonal	1/2000	Aves Labs	1020	Cat# GFP-1020, RRID:AB_10000240
p19	Rat monoclonal (PIL346C)	1/2	CNIO	340C/B3	-
p16	Rabbit monoclonal (EPR1473)	1/200	Abcam	108349	Cat# ab108349, RRID:AB_10858268
p53	Mouse monoclonal (DO-7)	1/500	Agilent DAKO	GA616	Cat# GA616 RRID:AB_2889978
CD31	Rat monoclonal (MEC 7.46)	1/200	Bioscience	27388	Cat# GTX27388, RRID:AB_369216
NRF2	Rabbit polyclonal	1/500 (mouse) 1/100 (human)	Thermo Fisher Scientific	PA5-27882	Cat# PA5-27882, RRID:AB_2545358
TNC	Mouse IgG1 (4C8MS)	1/250	Novus	NB110-68136	Cat# NB110-68136, RRID:AB_1110904
CX43	Rabbit Polyclonal	1/50	Cell Signaling Technology	3512	Cat# 3512, RRID:AB_2294590
uPAR	Goat Polyclonal	1/100	R and D Systems	AF534	Cat# AF534, RRID:AB_2165351
Secondary antibody	Species/Isotype	Dilution	Supplier	Reference	RRID
Mouse	Goat	1/500	Vector Laboratories	BP-9200	Cat# BP-9200, RRID:AB_2827937
Mouse IgG1	Goat	1/500	Thermo Fisher Scientific	A10519	Cat# A10519, RRID:AB_2534028
Rat	Rabbit	1/500	Vector Laboratories	BA-4001	Cat# BA-4001, RRID:AB_10015300
Rabbit	Goat	1/500	Vector Laboratories	PI-1000	Cat# PI-1000, RRID:AB_2336198
Chicken	Goat	1/500	Vector Laboratories	BA-9010	Cat# BA-9010, RRID:AB_2336114

## Sheet: WB antibodies
Supplementary Data 5
Antibodies for WB analysis
Primary antibody	Species/Isotype (clone)	Dilution	Supplier	Reference	RRID
anti-TNC	Mouse IgG1 (4C8MS)	1/200	Novus	NB110-68136	(Novus Cat# NB110-68136, RRID:AB_1110904)
anti-β-TUBULIN	Mouse IgG1 (TUB 2.1)	1/10 000	Sigma-Aldrich	T4026	(Sigma-Aldrich Cat# T4026, RRID:AB_477577)
Secondary antibody	Species/Isotype	Dilution	Supplier	Reference	RRID
Anti-Mouse IgG DL680	Mouse	1/10 000	Cell Signaling	5470P	(Cell Signaling Technology Cat# 5470, RRID:AB_10696895)
Anti-Mouse IgG DL800	Mouse	1/10 000	Cell Signaling	5257P	(Cell Signaling Technology Cat# 5257, RRID:AB_10693543)

## Sheet: RT-qPCR primers
Supplementary Data 5
RT-qPCR primers
Gene name	Forward sequence	Reverse sequence	Reference
p16Ink4a	CGTACCCCGATTCAGGTGAT	AGAAGGTAGTGGGGTCCTCG	NM_001040654
p15Inkb	AGATCCCAACGCCCTGAAC	CCCATCATCATGACCTGGATT	Li et al, Nature 2009, PMID : 19668188
p19Arf	GCCGCACCGGAATCCT	TTGAGCAGAAGAGCTGCTACGT	Li et al, Nature 2009, PMID : 19668188
p21Cip1	GTGGGTCTGACTCCAGCCC	CCTTCTCGTGAGACGCTTAC	Li et al, Nature 2009, PMID : 19668188
p27Kip1	TCAAACGTGAGAGTGTCTAACG	CCGGGCCGAAGAGATTTCTG	Li et al, Nature 2009, PMID : 19668188
p53	GGGACAGCCAAGTCTGTTATG	ACTGCACAGGGCACGTCT	cat.no. 04688490001
Lmnb1	GGGAAGTTTATTCGCTTGAAGA	ATCTCCCAGCCTCCCATT	NM_010721
Ki67	GAACAGACTTGCTCTGGCCTA	CATTCCCTCACTCTTGTTAATGGA	NM_001081117
Ccnd2	CCCACACTGATGTGGATTGTC	GCGTTATGCTGCTCTTGACG	NM_009829
Tbp	ATCCCAAGCGATTTGCTG	CCTGTGCACACCATTTTTCC	Le Roux et al, Nat Commun, 2015, PMID : 26503170
Gapdh	GGGTTCCTATAAATACGGACTGC	CCATTTTGTCTACGGGACGA	NM_001289726
Timp1	TATCCGGTACGCCTACACCC	CTTAGGCGGCCCGTGATGAG	NM_001044384
Plaur	AAGAGGCGTCTCTCATCAACTG	CCGGTTTCCCAGCACATCTA	NM_011113
Ereg	CCCACCTTCTACAGGCAGTT	TCCATCTGAACTAAGGCGGT	NM_007950
Areg	CAGTGCACCTTTGGAAACGAT	GCATGCACAGTCCCGTTTTC	NM_009704
Bsg	CCCTGGACGAGGATGACCC	CGTTCCTCTGGCGTACATTC	NM_009768
Spp1	AAGCTTTACAGCCTGCACCC	ACAGCATTCTGTGGCGCA	NM_001204233
Angptl2	GGGAGACCTATAAGCAAGGGTT	CCTTGGTTCGTCAGCCAGTA	NM_011923
Gda	ACATGGCTGCTACCTTTCTGAAG	GCCACTGCTCAGCGACAGAT	NM_010266
Crip1	CACACTTTCAAGTAGACCGAGGTTG	CTGCTGTCCGGGGGTAAG	NM_007763
Tmem119	CCCAGAGCTGGTTCCATAGC	GTGACACAGAGTAGGCCACC	NM_146162
P2ry12	ACAGATGCCAGTCTGCAAGT	ATCCATGGTCCTGGTTCTGC	NM_001357008
p16-3M (luciferase)	CATGCTGAGAGTGTCGTGGA	CGCTCTTGATCAGGGCGATA	this paper

## Sheet: miR sequences 
Supplementary Data 5
miR oligonucleotides
Name	Sequence	Reference
mir-ctl	aattgatgtgtttagtcgctagttttggccactgactgactagcgactacacatcaatt	Moran et al., 2012
mir_NRF2#1	ttctgtcgctgactaaagtcagttttggccactgactgactgactttacagcgac	this paper
mir_NRF2#2	aatgtgggcaacctgggagtagttttggccactgactgactactcccattgccca	this paper
mir_NRF2#3	aatagctcctgccaaacttgcgttttggccactgactgacgcaagtttcagg	this paper
mir_NRF2#4	aacagaaactctcccaaatgggttttggccactgactgacccatttgggagt	this paper

## Sheet: Suppliers for compounds
Supplementary Data 5
Suppliers for compounds
Compound name	Supplier	Reference
PBS	Thermo Fisher Scientific	18912-014
DMSO	Sigma-Aldrich	D8418-50ML
ABT263	Selleckchem	S1001
Poly(ethylene glycol) BioUltra400 (PEG400)	Sigma-Aldrich	91893-250ML-F
Phosal 50 PG	Lipoid	368315
Ethanol	Sigma-Aldrich	32221-2.5L
Ganciclovir (GCV)	Selleckchem	S1878
Xenolight D-Luciferin	Perkin Elmer	122799
Buprenorphin (Buprenovet)	Bayer Health Care	794-996
Lidocain (Laocain)	Centravet	QN01BB02
Tamoxifen	Sigma-Aldrich	T5648-1G
Corn oil	Sigma-Aldrich	C8267
HBSS	Thermo Fisher Scientific	14175095
Paraformaldehyde (PFA)	Electron Microscopy Sciences	15710
Glutaraldehyde	Sigma-Aldrich	340855
NP-40, Igepal	Sigma-Aldrich	I8896
X-Gal	Sigma-Aldrich	15520-018
Bovine Serum Albumin (BSA)	Sigma-Aldrich	A79O6-OG
Normal Goat Serum (NGS)	Eurobio	CAECHU00-0U
Triton	Sigma-Aldrich	1001376742
VECTASTAIN Elite ABC HRP Kit	Vector Laboratories	PK-6100-NB
Tris Buffered Saline (TBS)	Thermo Fisher Scientific	37535
3,3'-Diaminobenzidine (DAB)	Sigma-Aldrich	D5637
Hydrogen peroxide solution (H2O2)	Sigma-Aldrich	216763-100ML
EosineY	VWR	341979Q
OrangeG	VWR	1.15925.0025
Mayer hematoxylin	Sigma-Aldrich	MHS32-1L
Eukitt glue	VWR	100503-896
Sodium Dodecyl Sulfate (SDS)	Applichem	A3942
Urea	Sigma-Aldrich	U6504
Pierce BCA protein assay kit	Thermo Fisher Scientific	23225
Mini-PROTEAN TGX Protein Gels	Bio Rad	4568096
Nitrocellulose membrane	Thermo Fisher Scientific	88018
Super Block Blocking buffer	Thermo Fisher Scientific	37535
Neurobasal medium	Life Technologies	12348-017
DNAse	Worthington	LS002139
Ovomucoid	Worthington	LS003085
L-Cystein	Sigma	C78805
Glutamax	Life Technologies	35050-061
Human EGF	Peprotech	100-18B
Human FGF-basic	Peprotech	AF-100-15
B27	Life Technologies	17504-044
GelTrex	Thermo Fisher Scientific	A14132-02
Debris removal	Miltenyi	130-109-398
Red blood lysis buffer	Roche	11814389001
Rapidclear@1.49	SunJinLab	RC149001
TRI-reagent	Molecular Center Research	TR 118
Macherey-Nagel Mini kit Nucleospin	Macherey-Nagel	740955.50
Maxima 1str cDNA Synth Kit	LifeTechnologies	K1642
LightCycler 480 SYBR Green I Master Mix	Roche	4707516001
LightCycler® 480 Instrument II	Roche	5015243001
LightCycler® 480 Multiwell Plate 384	Roche	4729749001
NextSeq 500 Sequencing System	Illumina	discontinued
NextSeq 500/550 High Output Kit v2 (150 cycles)	Illumina	20024907
eBiosciences Fixable Viability Dye Fluor 450	Invitrogen	65-0863
Tapestation 2200	Agilent Technologies	G2964AA
High Sensitivity RNA ScreenTape	Agilent Technologies	5067-5579
High Sensitivity D5000 ScreenTape	Agilent Technologies	5067-5592
High Sensitivity D1000 ScreenTape	Agilent Technologies	5067-5584
KAPA mRNA HyperPrep Kit	Roche	8098123702
ddSEQ Single-Cell Isolator	Biorad	12004336
SureCell™ WTA 3′ Library Prep Kit for the ddSEQ System	Illumina	20014280
Novaseq 6000 ILLUMINA	Illumina	1000202
Chromium Next GEM Single Cell 3ʹ Reagent Kits v3.1	10X Genomics	20012850
Chromium Next GEM Chip G Single Cell Kit, 48 rxns	10X Genomics	PN-1000120
