# Supplementary material for: Cellular senescence in malignant cells promotes tumor progression in mouse and patient Glioblastoma
Source: Nat Commun. 2023 Jan 27;14:441. doi: 10.1038/s41467-023-36124-9 (PMC9883514; doi:10.1038/s41467-023-36124-9)
Supplement: Supplementary file 10 — Source Data [file 41467_2023_36124_MOESM10_ESM.zip]

Archive with 2 entries (2 files):
- Source Data/Salam, Saliou et al. Source_File.xlsx
- Source Data/Salam, Saliou et al. Source_File_Supplementary data.xlsx
