# Supplementary material for: Cellular senescence in malignant cells promotes tumor progression in mouse and patient Glioblastoma
Source: Nat Commun. 2023 Jan 27;14:441. doi: 10.1038/s41467-023-36124-9 (PMC9883514; doi:10.1038/s41467-023-36124-9)
Supplement: Supplementary file 10 — Source Data [file 41467_2023_36124_MOESM10_ESM.zip › Source Data/Salam, Saliou et al. Source_File.xlsx]

## Sheet: Figure 1a
Countings of SAbGAL+ p16+ and SAbGAL+Ki67- cells on patient GBM cryosections
Summary						Summary
Mean (%)		28.1812	72.5135			Mean (%)		103.103	1.64746
sd		11.5541	10.5291			sd		10.7223	1.96218
sem		5.77706	5.26454			sem		2.68058	0.490546
# SAbgal + cells			2136			# SAbgal + cells			1816
Detailed data						Detailed data
Slide ID	# SAbGAL-/p16+	# SAbGAL+/p16-	# SAbGAL+/p16+			Slide ID	# SAbGAL-/Ki67+	# SAbGAL+/Ki67-	# SAbGAL+/Ki67+
N16_1454A_p16_X10a.tif	1023	27	163			N16_1454A_ki67_X10a	53	110	2
N16_1454A_p16_X10a1.tif	694	58	172			N16_1454A_ki67_X10a1	77	229	1
N16_1454A_p16_X10a2.tif	840	54	130			N16_1454A_ki67_X10a2	42	212	4
Sum	2557	139	465			Sum	172	551	7
# SAbGAL +		604				# SAbGAL +		558
%		23.0132	76.9868			%		98.7455	1.25448
	# SAbGAL-/p16+	# SAbGAL+/p16-	# SAbGAL+/p16+			Slide ID	# SAbGAL-/Ki67+	# SAbGAL+/Ki67-	# SAbGAL+/Ki67+
N17_0071A_p16_X10a.tif	548	104	197			N17_0071A_Ki67_X10a1	30	160	2
	375	75	90			N17_0071A_Ki67_X10a2	32	177	0
	224	68	62			N17_0071A_Ki67_X10a3	17	129	2
Sum	1147	247	349			Sum	79	466	4
# SAbGAL +		596				# SAbGAL +		470
%		41.443	61.3357			%		99.1489	0.851064
	# SAbGAL-/p16+	# SAbGAL+/p16-	# SAbGAL+/p16+			Slide ID	# SAbGAL-/Ki67+	# SAbGAL+/Ki67-	# SAbGAL+/Ki67+
N17_0608_p16_X10a.tif	159	68	69			N17_0608_ki67_X10a	0	119	0
N17_0608_p16_X10a1.tif	412	31	130			Sum		119	0
Sum	571	99	199			# SAbGAL +		119
# SAbGAL +		298				%		100	0
%		33.2215	66.7785
	# SAbGAL-/p16+	# SAbGAL+/p16-	# SAbGAL+/p16+			Slide ID	# SAbGAL-/Ki67+	# SAbGAL+/Ki67-	# SAbGAL+/Ki67+
N16-240_C_17_SAbGal_p16_H_5X_1	899	37	160			N16-240_C_12_SAbGal_Ki67_H_5X_1	347	369	16
N16-240_C_17_SAbGal_p16_H_5X_2	482	20	230			N16-240_C_12_SAbGal_Ki67_H_5X_2	285	174	9
	1016	39	152			N16-240_C_12_SAbGal_Ki67_H_5X_3	25	96	5
Sum	2397	96	542			Sum	657	639	30
# SAbGAL +		638				# SAbGAL +		669
%		15.047	84.953			%		95.5157	4.4843

## Sheet: Figure 1c
Relative transcript levels shown as ratios of normalized values of mouse GBM (GFP+, n=5) over surrounding parenchyma (GFP-, n=4). Data are represented as the mean ± SEM. Statistical significance was determined by Wilcoxon-Mann-Whitney test (*, p<0.05; ns, not significant).
Cq	756-	790-	747-	763-	492+	756+	790+	747+	763+	dCq=Cq-Cqref	756-	790-	747-	763-	492+	756+	790+	747+	763+	dCt (average)	ddCq	756-	790-	747-	763-	492+	756+	790+	747+	763+	2^-ddCq	756-	790-	747-	763-	492+	756+	790+	747+	763+	Moyenne	756-	790-	747-	763-	492+	756+	790+	747+
p53	33.4867	32.97	32.2733	33.0267	32.8267	32.02	33.6833	32.01	31.6333	p53	4.32083	4.84333	5.03	4.31333	3.97667	5.03333	4.66167	4.65833	3.78583	4.62688	p53	-0.306042	0.216458	0.403125	-0.313542	-0.650208	0.406458	0.0347917	0.0314583	-0.841042	p53	1.23631	0.860676	0.756218	1.24275	1.56939	0.754473	0.976173	0.978431	1.79134	1.02399	1.20735	0.840512	0.738502	1.21364	1.53263	0.736797	0.953303	0.955508
p16	32.3967	34.0133	35.48	33.5267	27.1767	25.0367	27.71	25.9767	25.47	p16	3.23083	5.88667	8.23667	4.81333	-1.67333	-1.95	-1.31167	-1.375	-2.3775	5.54187	p16	-2.31104	0.344792	2.69479	-0.728542	-7.21521	-7.49187	-6.85354	-6.91688	-7.91938	p16	4.96241	0.787422	0.15445	1.65696	148.592	180.003	115.644	120.833	242.086	1.89031	2.62518	0.416557	0.0817059	0.876556	78.6069	95.2238	61.177	63.9224
p15	36.6667	40	40	39.6467	32.3467	30.6267	33.9833	30.5367	32.1667	p15	7.50083	11.8733	12.7567	10.9333	3.49667	3.64	4.96167	3.185	4.31917	10.766	p15	-3.26521	1.10729	1.99063	0.167292	-7.26938	-7.12604	-5.80437	-7.58104	-6.44688	p15	9.61448	0.464165	0.25163	0.890513	154.277	139.686	55.8845	191.479	87.2374	2.8052	3.42738	0.165466	0.0897013	0.317451	54.9967	49.7954	19.9218	68.2587
p21	27.2467	27.67	27.5967	27.085	25.9033	25.7133	26.93	24.5133	25.6	p21	-1.91917	-0.456667	0.353333	-1.62833	-2.94667	-1.27333	-2.09167	-2.83833	-2.2475	-0.912708	p21	-1.00646	0.456042	1.26604	-0.715625	-2.03396	-0.360625	-1.17896	-1.92562	-1.33479	p21	2.00897	0.728984	0.415799	1.64219	4.09527	1.28398	2.26413	3.79901	2.52239	1.19899	1.67556	0.607999	0.346792	1.36965	3.41561	1.07089	1.88837	3.16852
p27	32.1833	30.6967	28.1033	30.44	30.455	30.5033	31.8633	29.6633	30.4467	p27	3.0175	2.57	0.86	1.72667	1.605	3.51667	2.84167	2.31167	2.59917	2.04354	p27	0.973958	0.526458	-1.18354	-0.316875	-0.438542	1.47313	0.798125	0.268125	0.555625	p27	0.509107	0.694257	2.27134	1.24563	1.35523	0.360201	0.575096	0.830398	0.680362	1.18008	0.431417	0.588312	1.92473	1.05554	1.14842	0.305234	0.487335	0.703678
p19	32.1367	35.0767	35.9667	34.5167	27.5267	25.7	28.6033	26.2333	26.48	p19	2.97083	6.95	8.72333	5.80333	-1.32333	-1.28667	-0.418333	-1.11833	-1.3675	6.11187	p19	-3.14104	0.838125	2.61146	-0.308542	-7.43521	-7.39854	-6.53021	-7.23021	-7.47937	p19	8.82161	0.55937	0.163634	1.23846	173.07	168.726	92.4248	150.145	178.45	2.69577	3.27239	0.207499	0.0607002	0.459407	64.2005	62.5894	34.2852	55.6964
Lmnb1	34.2933	35.0033	33.2767	33.9333	31.4567	32.4167	32.97	30.42	30.6167	Lmnb1	5.1275	6.87667	6.03333	5.22	2.60667	5.43	3.94833	3.06833	2.76917	5.81438	Lmnb1	-0.686875	1.06229	0.218958	-0.594375	-3.20771	-0.384375	-1.86604	-2.74604	-3.04521	Lmnb1	1.60979	0.478871	0.859186	1.50982	9.23882	1.30529	3.64531	6.70874	8.25466	1.11442	1.44452	0.429705	0.770973	1.35481	8.29027	1.17128	3.27105	6.01995
Ki67	37.28	40	40	36.9567	33.87	33.6	34.835	32.6933	32.4167	Ki67	8.11417	11.8733	12.7567	8.24333	5.02	6.61333	5.81333	5.34167	4.56917	10.2469	Ki67	-2.13271	1.62646	2.50979	-2.00354	-5.22688	-3.63354	-4.43354	-4.90521	-5.67771	Ki67	4.3854	0.323882	0.175581	4.00983	37.4495	12.411	21.6087	29.965	51.1871	2.22367	1.97214	0.145652	0.0789599	1.80325	16.8413	5.58128	9.71758	13.4755
Ccdn2	34.35	35.535	35.665	34.045	31.045	30.75	32.05	27.88	29.545	Ccnd2	5.18417	7.40833	8.42167	5.33167	2.195	3.76333	3.02833	0.528333	1.6975	6.58646	Ccnd2	-1.40229	0.821875	1.83521	-1.25479	-4.39146	-2.82312	-3.55813	-6.05813	-4.88896	Ccnd2	2.64321	0.565706	0.280251	2.38633	20.9875	7.07694	11.7788	66.6312	29.6294	1.46887	1.79948	0.385129	0.190793	1.6246	14.2882	4.81793	8.01896	45.3621
GAPDH	26.8467	25.7133	24.72	26.3567	27.15	24.42	26.3367	24.5933	25.355											Moyenne arithmétique
TBP (#9)	31.485	30.54	29.7667	31.07	30.55	29.5533	31.7067	30.11	30.34
ref	29.1658	28.1267	27.2433	28.7133	28.85	26.9867	29.0217	27.3517	27.8475
Comparison of GFP+ vs GFP-
p16
Mann Whitney test
P value	0.0159
Exact or approximate P value?	Exact
P value summary	*
Are medians signif. different? (P < 0.05)	Yes
One- or two-tailed P value?	Two-tailed
p15
Mann Whitney test
P value	0.0159
Exact or approximate P value?	Exact
P value summary	*
Significantly different (P < 0.05)?	Yes
One- or two-tailed P value?	Two-tailed
p19
Mann Whitney test
P value	0.0159
Exact or approximate P value?	Exact
P value summary	*
Significantly different (P < 0.05)?	Yes
One- or two-tailed P value?	Two-tailed
p21
Mann Whitney test
P value	0.0635
Exact or approximate P value?	Exact
P value summary	ns
Significantly different (P < 0.05)?	No
One- or two-tailed P value?	Two-tailed
p27
Mann Whitney test
P value	0.5556
Exact or approximate P value?	Exact
P value summary	ns
Significantly different (P < 0.05)?	No
One- or two-tailed P value?	Two-tailed
p53
Mann Whitney test
P value	0.7302
Exact or approximate P value?	Exact
P value summary	ns
Significantly different (P < 0.05)?	No
One- or two-tailed P value?	Two-tailed
Lmnb1
Mann Whitney test
P value	0.0635
Exact or approximate P value?	Exact
P value summary	ns
Significantly different (P < 0.05)?	No
One- or two-tailed P value?	Two-tailed
Ki67
Mann Whitney test
P value	0.0159
Exact or approximate P value?	Exact
P value summary	*
Significantly different (P < 0.05)?	Yes
One- or two-tailed P value?	Two-tailed
Ccdn2
Mann Whitney test
P value	0.0159
Exact or approximate P value?	Exact
P value summary	*
Significantly different (P < 0.05)?	Yes
One- or two-tailed P value?	Two-tailed
[truncated: 1 more columns]

## Sheet: Figure 1d
Countings of SAbGAL+ p19+ and SAbGAL+Ki67- cells on mouse GBM cryosections
Summary										Summary
	% SAbGAL+/p19+	% SAbGAL+/p19-			# SAbGAL+/p19+	# SAbGAL+/p19-					% SAbGAL+/Ki67+	% SAbGAL+/Ki67-			# SAbGAL+/Ki67+	# SAbGAL+/Ki67-
Mean	75.1669	24.8331		Mean	95.875	33.375				Mean	5.44167	94.5583		Mean	3.45	60.129
sd	4.37019	4.37019		sd	16.7829	6.84435				sd	2.27067	2.27067		sd	3.12278	44.0092
sem	1.54509	1.54509		sem	5.93364	2.41984				sem	0.926999	0.926999		sem	1.27487	17.9667
Detailed data										Detailed data
Slide ID	# SAbGAL-/p19+	# SAbGAL+/p19+	# SAbGAL+/p19-							Slide ID	# SAbGAL-/Ki67+	# SAbGAL+/Ki67+	# SAbGAL+/Ki67-
EH1412_64_bGAL_p19_H_10X_1	450	46	4							EH1784_04_SAbGal_Ki67_01_10X_01	126	4	38
EH1412_64_bGAL_p19_H_10X_2	71	11	10							EH1784_04_SAbGal_Ki67_02_10X_01	45	2	25
EH1412_64_bGAL_p19_H_10X_3	137	80	34							EH1784_04_SAbGal_Ki67_03_10X_01	126	1	23
Sum	658	137	48							EH1784_05_SAbGal_Ki67_10x_tum_01	176	0	5
# SAbGAL +		185								EH1784_04_SAbGal_Ki67_02_10X_01	214	1	4
%		74.0541	25.9459							EH1784_04_SAbGal_Ki67_02_10X_03	87	2	47
										EH1784_04_SAbGal_Ki67_03_10X_02	57	3	30
										Sum	831	13	172
Slide ID	# SAbGAL-/p19+	# SAbGAL+/p19+	# SAbGAL+/p19-							# SAbGAL +		185
EH1412_104_bGAL_p19_H_10x_1	122	19	6							%		7.02703	92.973
EH1412_104_bGAL_p19_H_10x_2	225	20	5
EH1412_104_bGAL_p19_H_10x_3	369	38	13
EH1412_104_bGAL_p19_H_10x_4	177	11	9							Slide ID	# SAbGAL-/Ki67+	# SAbGAL+/Ki67+	# SAbGAL+/Ki67-
Sum	893	88	33							EH1412_._SAbGal_Ki67_2_5x_01_	181	14	113
# SAbGAL +		121								EH1412_._SAbGal_Ki67_2_5x_02_	207	7	59
%		72.7273	27.2727							EH1412_._SAbGal_Ki67_2_5x_03_	222	8	54
					a					EH1412_._SAbGal_Ki67_2_5x_04_	224	4	79
										EH1412_._SAbGal_Ki67_3_5x_01_	118	8	189
Slide ID	# SAbGAL-/p19+	# SAbGAL+/p19+	# SAbGAL+/p19-							EH1412_._SAbGal_Ki67_3_5x_02_	278	2	78
EH1654_50_bGAL_p19_H_10X_1	360	23	6							Sum	1230	43	572
EH1654_50_bGAL_p19_H_10X_2	271	7	3							# SAbGAL +		615
EH1654_50_bGAL_p19_H_10X_3	477	2	0							%		6.99187	93.0081
EH1654_50_bGAL_p19_H_10X_4	443	5	2
EH1654_50_bGAL_p19_H_10X_5	187	13	4
EH1654_50_bGAL_p19_H_10X_6	447	1	0							Slide ID	# SAbGAL-/Ki67+	# SAbGAL+/Ki67+	# SAbGAL+/Ki67-
Sum	2185	51	15							EH1783_04_SAbGal_Ki67_5X_01	312	1	42
# SAbGAL +		66								EH1783_04_SAbGal_Ki67_5X_02	550	3	42
%		77.2727	22.7273							EH1783_04_SAbGal_Ki67_5X_03	761	6	50
										EH1783_04_SAbGal_Ki67_5X_04
										EH1783_04_SAbGal_Ki67_5X_05	478	3	37
Slide ID	# SAbGAL-/p19+	# SAbGAL+/p19+	# SAbGAL+/p19-							Sum	2101	13	171
EH1783_7_BGAL_p19_H	156	15	16							# SAbGAL +		184
EH1783_7_BGAL_p19_H_10X_2	393	33	7							%		7.06522	92.9348
EH1783_7_BGAL_p19_H_10X_3	507	38	13
EH1783_7_BGAL_p19_H_10X_4	56	15	7
Sum	1112	101	43							Slide ID	# SAbGAL-/Ki67+	# SAbGAL+/Ki67+	# SAbGAL+/Ki67-
# SAbGAL +		144								EH1662_HE_Ki67_60_5X_01	243	2	39
%		70.1389	29.8611							EH1662_HE_Ki67_60_5X_02	131	3	35
										EH1662_HE_Ki67_60_5X_03	64	1	51
										Sum	438	6	125
Slide ID	# SAbGAL-/p19+	# SAbGAL+/p19+	# SAbGAL+/p19-							# SAbGAL +		131
EH1783_26_BGAL_p19_H	359	31	13							%		4.58015	95.4198
EH1783_26_BGAL_p19_H_10X_2	205	37	15
EH1783_26_BGAL_p19_H_10X_3	582	31	12
EH1783_26_BGAL_p19_H_10X_4	390	28	10							Slide ID	# SAbGAL-/Ki67+	# SAbGAL+/Ki67+	# SAbGAL+/Ki67-
Sum	1536	127	50							EH1340_SAbGal_Ki67_5X_01	117	1	192
# SAbGAL +		177								EH1340_SAbGal_Ki67_5X_02	192	1	45
%		71.7514	28.2486							EH1340_SAbGal_Ki67_5X_03	230	3	61
										EH1340_SAbGal_Ki67_s2_5X_01	64	0	91
										Sum	603	5	389
Slide ID	# SAbGAL-/p19+	# SAbGAL+/p19+	# SAbGAL+/p19-							# SAbGAL +		394
EH1784_37_BGAL_p19_H_10X	290	48	16							%		1.26904	98.731
EH1784_37_BGAL_p19_H_10X_3	332	51	12
EH1784_37_BGAL_p19_H_10X_4	362	32	15
Sum	984	131	43							Slide ID	# SAbGAL-/Ki67+	# SAbGAL+/Ki67+	# SAbGAL+/Ki67-
# SAbGAL +		174								EH1530_HE_Ki67_6_5X_01	39	3	35
%		75.2874	24.7126							EH1530_HE_Ki67_6_5X_02	87	2	28
										EH1530_HE_Ki67_6_5X_03	44	2	37
										EH1530_HE_Ki67_65_5X_01	92	8	50
Slide ID	# SAbGAL-/p19+	# SAbGAL+/p19+	# SAbGAL+/p19-							EH1530_HE_Ki67_65_5X_02	57	0	94
EH1932_15_BGAL_p19_H_10X	441	15	6							EH1530_HE_Ki67_65_5X_03	134	1	20
EH1932_15_BGAL_p19_H_10X_2	572	18	1							Sum	453	16	264
EH1932_15_BGAL_p19_H_10X_3	481	21	3							# SAbGAL +		280
Sum	1494	54	10							%		5.71429	94.2857
# SAbGAL +		64
%		84.375	15.625
Slide ID	# SAbGAL-/p19+	# SAbGAL+/p19+	# SAbGAL+/p19-
EH1932_5_BGAL_p19_H_10X	708	16	8
EH1932_5_BGAL_p19_H_10X_2	625	31	12
EH1932_5_BGAL_p19_H_10X_3	540	18	1
EH1932_5_BGAL_p19_H_10X_4	635	13	4
Sum	2508	78	25
# SAbGAL +		103
%		75.7282	24.2718

## Sheet: Figure 2c
Kaplan-Meier survival curves (solid lines) of WT (n=10, median survival 38 days) and p16- 3MR (n=9, median survival 51 days) mice treated with GCV and (dotted lines) of p16-3MR mice treated with vhc (n=14, median survival 36 days) or GCV (n=15, median survival 46 days)
Animal ID	DPI	p16-3MR vhc GCV (b)	p16-3MR+GCV (b)	WT + GCV (a)	p16-3MR + GCV (a)
47b_764	36	1
47b_765	50	1					1 corresponds to a death event
47b_766	28	1					DPI = days post injection of the lentivirus
47b_773	50		1
47b_774	70		1
47b_776	78		1
63_987	48	1
63_997	37	1
63_993	52	1
63_994	63		1
63_996	60		1
63_989	37		1
65_1009	35	1
65_1008	35		1
66_1015	31	1
66_1045	27		1
81_1237	36	1
81_1242	36		1
82_1268	33	1
82_1269	35		1
82_1267	46		1
84_1281	24	1
84_1274	42		1
85_1304	36	1
85_1296	94		1
87_1324	46	1
87_1332	46	1
87_1316	37		1
87_1318	53		1
37_532_f/f	46			1
37_534_f/f	46				1
40_645_f/f	51				1
40_659_f/f	22			1
40_667_f/f	51			1
40_618_f/f	129				1
47_756_f/f	36			1
47_761_f/f	49				1
47_763_f/f	31			1
47_762_f/f	31				1
1590	57			1
1591	39			1
1576	64				1
28_390_f/f	40				1
28_402_f/f	40			1
29_420_f/f	63				1
29_371_f/f	37			1
20_289_f/f	63				1
20_295_f/f	36			1
Comparison of WT+GCV (a) vs p16-3MR+Vhc (b)
Log-rank (Mantel-Cox) test			Median survival
Chi square	0.4059		WT + GCV	38
df	1		p16-3MR + Vhc	36
P value	0.5241		Ratio (and its reciprocal)	1.056	0.9474
P value summary	ns		95% CI of ratio	0,4689 to 2,376	0,4208 to 2,133
Are the survival curves sig different?	No
Comparison of p16-3MR+GCV (a) vs p16-3MR+GCV (b)
Log-rank (Mantel-Cox) test			Median survival
Chi square	0.577		p16-3MR + GCV (b)	46
df	1		p16-3MR + GCV (a)	51
P value	0.4475		Ratio (and its reciprocal)	0.902	1.109
P value summary	ns		95% CI of ratio	0,3947 to 2,061	0,4852 to 2,533
Are the survival curves sig different?	No
Comparison of WT+GCV (a) vs p16-3MR+GCV (b)
Log-rank (Mantel-Cox) test			Median survival
Chi square	3.245		WT + GCV (a)	38
df	1		p16-3MR + GCV (b)	46
P value	0.0716		Ratio (and its reciprocal)	0.8261	1.211
P value summary	ns		95% CI of ratio	0,3711 to 1,839	0,5438 to 2,695
Are the survival curves sig different?	No
Comparison of p16-3MR+GCV (a) vs p16-3MR+Vhc (b)
Log-rank (Mantel-Cox) test			Median survival
Chi square	7.784		p16-3MR + GCV (a)	51
df	1		p16-3MR + Vhc (b)	36
P value	0.0053		Ratio (and its reciprocal)	1.417	0.7059
P value summary	**		95% CI of ratio	0,6132 to 3,273	0,3055 to 1,631
Are the survival curves sig different?	Yes
Comparison of WT+GCV (a) vs p16-3MR+GCV (a)
Log-rank (Mantel-Cox) test			Median survival
Chi square	6.102		WT + GCV	38
df	1		p16-3MR + GCV	51
P value	0.0135		Ratio (and its reciprocal)	0.7451	1.342
P value summary	*		95% CI of ratio	0,3028 to 1,834	0,5454 to 3,303
Are the survival curves sig different?	Yes
Comparison of p16-3MR+Vhc (b) vs p16-3MR+GCV (b)
Log-rank (Mantel-Cox) test			Median survival
Chi square	5.742		p16-3MR + Vhc	36
df	1		p16-3MR + GCV	46
P value	0.0166		Ratio (and its reciprocal)	0.7826	1.278
P value summary	*		95% CI of ratio	0,3778 to 1,621	0,6168 to 2,647
Are the survival curves sig different?	Yes

## Sheet: Figure 2d
Kaplan-Meier survival curves of WT mice treated with vhc (n=11, median survival 34 days) or ABT263 (n=11, median survival 46 days)
Animal ID	DPI	WT+vhc	WT+ABT		1 corresponds to a death event
65_1004	32	1			DPI = days post injection of the lentivirus
65_1003	32		1
66_1055	31	1
66_1054	63		1
67_1028	42	1
67_1013	60		1
80_1225	39	1
80_1233	51		1
81_1245	36	1
82_1259	33	1
82_1263	29		1
82_1265	56		1
83_1288	31	1
86_1317	46	1
86_1319	56		1
86_1323	37		1
86_1325	37		1
88_1334	32	1
88_1341	46		1
88_1343	35		1
1602	34	1
1634	50	1
Comparison of WT+Vhc vs WT+ABT
Log-rank (Mantel-Cox) test				Median survival
Chi square	5.244			WT+vhc	34
df	1			WT+ABT	46
P value	0.022			Ratio (and its reciprocal)	0.7391	1.353
P value summary	*			95% CI of ratio	0,3205 to 1,705	0,5866 to 3,121
Are the survival curves sig different?	Yes

## Sheet: Figure 2f
Quantification of the SA-β-Gal area over the tumor (GFP+) area.
Summary
Genotype	Sample_ID	%SAbGal area/%GFP area					Boxplot legend
WT	EH1932	3.27985					WT+ GCV: Minimum: 1.455 - 1st Quartile: 1.710 - Median: 2.045 – Mean: 2.262 - 3rd Quartile: 2.817 - Maximum: 3.280
WT	EH1784	2.80104					p16-3MR+GCV: Minimum: 0.208 - 1st Quartile: 0.322 - Median: 0.938 - Mean: 1.019 - 3rd Quartile: 1.538 – Max: 2.265
WT	EH1662	1.58341
WT	EH1530	2.83296
WT	EH1663	1.455
WT	EH1878	2.04488
WT	747	1.83809
p16-3MR	EH1931	2.26479
p16-3MR	EH1783	1.11708
p16-3MR	EH1649	0.208105
p16-3MR	EH1654	0.375945
p16-3MR	EH1684	1.96007
p16-3MR	EH1879	0.267529
p16-3MR	EH1897	0.938095
Comparison of WT+GCV vs p16-3MR+GCV
Wilcoxon-Mann-Whitney (2-sided)						Mean	Standard deviation (sd)	Median
p-value	0.02622				WT+GCV	2.26218	0.706062	2.04488
					p16-3MR+GCV	1.0188	0.825586	0.938095
Detailed data
p16-3MR+GCV							WT+GCV
Sample ID	SAbGAL area	GFP area	SEN / GFP %	Mean / level	Mean / sample		Sample ID	SAbGAL area	GFP area	SEN / GFP %	Mean / level	Mean / sample
EH1649_13	Area	Area	SEN / GFP	Mean			EH1932_02	Area	Area	SEN / GFP	Mean
18	1.77885e+09	1028000000000	0.17304	0.233143			17	277585	1.09379e+07	2.53784	5.4
26	1.902e+17	6.486e+19	0.293247				20	286442	7909727	3.62139
							21	422564	4.20848e+06	10.0408
EH1649_23	Area	Area	SEN / GFP	Mean
5	19168.4	2.05392e+07	0.0933258	0.0933258			EH1932_12	Area	Area	SEN / GFP	Mean
							22	23275	3.32502e+06	0.699996	1.49711
EH1649_72	Area	Area	SEN / GFP	Mean			24	109919	1.43082e+07	0.768224
5	69120	3.25946e+07	0.21206	0.214429	0.208105		25	484059	1.60119e+07	3.02312
13	7.27121e+08	5.21622e+11	0.139396									3.27985
19	27540000000000	9437000000000000	0.29183				EH1932_22	Area	Area	SEN / GFP	Mean
							28	152904	12732895	1.20086	4.43923
EH1649_82	Area	Area	SEN / GFP	Mean			29	403282	12798702	3.15096
12	2.99369e+09	5.2413e+11	0.571174	0.411835			30	1.58766e+06	1.77078e+07	8.96587
19	20230000000000	8012000000000000	0.252496
							EH1932_32	Area	Area	SEN / GFP	Mean
EH1649_172	Area	Area	SEN / GFP	Mean			31	292346	7.27438e+06	4.01885	1.78304
5	4024.36	7.72397e+06	0.0521023	0.0877936			33	41147.8	5.27291e+06	0.780361
19	3749000000000	3036000000000000	0.123485				34	41270.2	7504742	0.549922
EH1783_02	Area	Area	SEN / GFP	Mean			EH1784_02	Area	Area	SEN / GFP	Mean
6	42029.8	8.43665e+06	0.498181	0.606047			6	225694	9.24677e+06	2.44079	3.08556
13	23814	8.16471e+06	0.29167				13	406369	1.00397e+07	4.04763
20	81291	7.90545e+06	1.02829				20	280574	1.01353e+07	2.76828
EH1783_12	Area	Area	SEN / GFP	Mean			EH1784_12	Area	Area	SEN / GFP	Mean
6	170777	7.60531e+06	2.2455	1.25749			6	251039	1.11191e+07	2.25772	2.96606
12	93773.8	9.12897e+06	1.02721				13	237332	11323998	2.09583
20	47162.5	9.43707e+06	0.499758				20	472703	1.04013e+07	4.54464
					1.11708							2.80104
EH1783_22	Area	Area	SEN / GFP	Mean			EH1784_22	Area	Area	SEN / GFP	Mean
6	98735	8.61473e+06	1.14612	1.59676			6	187560	1.06536e+07	1.76053	2.15632
13	64055.2	8.83714e+06	0.724842				13	355005	11933852	2.97477
20	262224	8982386	2.91931				20	211288	1.21875e+07	1.73364
EH1783_31	Area	Area	SEN / GFP	Mean			EH1784_32	Area	Area	SEN / GFP	Mean
1	71858.5	9283540	0.774042	1.00801			6	134517	1.16199e+07	1.15764	2.99621
13	88506.2	9.21929e+06	0.960012				13	592557	11442235	5.17868
20	114611	8.88466e+06	1.28999				20	287936	1.08561e+07	2.65229
EH1931_02	Area	Area	SEN / GFP	Mean			EH1662_4	Area	Area	SEN / GFP	Mean
1	611961	6.03807e+07	1.0135	1.06411			5	41846.5	6.81864e+06	0.613707	1.20121
2	31715.2	2.26084e+07	0.140281				10	2.05213e+08	2.54413e+10	0.806614
4	343331	16841986	2.03854				16	7.07748e+11	119100000000000	0.594247
							22	1.195e+16	4.15e+17	2.87952
EH1931_12	Area	Area	SEN / GFP	Mean			28	2.155e+19	1.938e+21	1.11197
5	141377	8.88579e+06	1.59105	3.24981
6	68195.8	8.69258e+06	0.784529				EH1662_13	Area	Area	SEN / GFP	Mean
8	579927	7.86463e+06	7.37386				5	255479	9.84366e+06	2.59537	1.3886
							12	6.55099e+08	1.2021e+11	0.544964
EH1931_22	Area	Area	SEN / GFP	Mean	2.26479		25	3.743e+17	3.65e+19	1.02548
10	626024	8.9807e+06	6.97077	3.00419								1.58341
11	65096.5	9.43584e+06	0.689885				EH1662_62	Area	Area	SEN / GFP	Mean
12	127094	9.40101e+06	1.35192				5	430644	2.33964e+07	1.84064	2.33532
							12	8.60048e+09	3.03904e+11	2.83
EH1931_32	Area	Area	SEN / GFP	Mean
13	276764	1.05817e+07	2.61551	1.74106			EH1662_72	Area	Area	SEN / GFP	Mean
14	41699	9.37235e+06	0.444915				5	498947	1.90908e+07	2.61355	1.40852
15	235923	1.09084e+07	2.16276				12	3.05922e+09	3.42221e+11	0.893933
EH1654_13	Area	Area	SEN / GFP	Mean			19	36630000000000	5101000000000000	0.718094
5	67683.6	1.00895e+07	0.670831	0.719032			EH1530_8	Area	Area	SEN / GFP	Mean
11	3.0981e+08	3.52545e+10	0.878781				4	165296	4.57433e+06	3.61356	3.65469
18	3247000000000	534500000000000	0.607484				11	5.55181e+08	1.50218e+10	3.69583
EH1654_23	Area	Area	SEN / GFP	Mean			EH1530_24	Area	Area	SEN / GFP	Mean
4	65418.2	1.94349e+07	0.336602	0.547985			19	17690000000000	679800000000000	2.60224	2.60224
12	2.27956e+09	2.50313e+11	0.910682
18	16680000000000	4205000000000000	0.396671				EH1530_75	Area	Area	SEN / GFP	Mean
					0.375945		6	730961	2.18546e+07	3.34465	4.9611
EH1654_76	Area	Area	SEN / GFP	Mean			13	1.49742e+10	3.81877e+11	3.9212
5	45456.7	3.53998e+07	0.12841	0.149973			19	476700000000000	6258000000000000	7.61745		2.83296
12	1.50435e+09	6.27498e+11	0.239738
19	8496000000000	1.039e+16	0.0817709				EH1530_152	Area	Area	SEN / GFP	Mean
							5	23118.4	2.50547e+06	0.922718	1.6529
EH1654_83	Area	Area	SEN / GFP	Mean			13	1.099e+09	6.4389e+10	1.70681
5	45295.8	3.6306e+07	0.124761	0.0867885			19	39270000000000	1686000000000000	2.32918
12	2.86263e+08	5.46454e+11	0.0523857
19	1939000000000	2330000000000000	0.0832189				EH1530_162	Area	Area	SEN / GFP	Mean
EH1684_12	Area	Area	SEN / GFP	Mean			20	6296000000000	486600000000000	1.29388	1.29388
6	427648	4.49321e+06	9.51763	3.77396			EH1663_12	Area	Area	SEN / GFP	Mean
13	48644.8	5575367	0.872494				5	493798	2.19591e+07	2.24872	1.16166
20	48093.5	5.16154e+06	0.931767				13	10486	4.13625e+06	0.253515
							20	54022.5	5.49705e+06	0.982754
EH1684_22	Area	Area	SEN / GFP	Mean
6	35194.2	7.16129e+06	0.491451	0.54602			EH1663_22	Area	Area	SEN / GFP	Mean
13	36615.2	7.92652e+06	0.461933				6	4226.25	6.13675e+06	0.0688679	0.798485
20	44810.5	6.5448e+06	0.684674				13	22809.5	6843536	0.3333
					1.96007		20	88886	4.45927e+06	1.99329
EH1684_32	Area	Area	SEN / GFP	Mean
6	94815	5.21323e+06	1.81874	1.31104			EH1663_35	Area	Area	SEN / GFP	Mean
13	62720	6916105	0.906869				6	32928	5.6633e+06	0.581428	2.2036
20	66652.2	5.51983e+06	1.20751				13	159336	6.30078e+06	2.52883
							19	142149	4.06075e+06	3.50056		1.455
EH1684_42	Area	Area	SEN / GFP	Mean
6	106416	7.662e+06	1.38888	2.20924			EH1663_42	Area	Area	SEN / GFP	Mean
13	67926.2	4.94129e+06	1.37467				6	99800.8	6846427	1.45771	1.65624
20	127988	3312155	3.86419				13	30943.5	5.2535e+06	0.589008
EH1879_12	Area	Area	SEN / GFP	Mean			20	150969	5166609	2.92201
6	6345.5	6544587	0.096958	0.0439762			EH1878_12	Area	Area	SEN / GFP	Mean
13	1090.25	7.81002e+06	0.0139596				5	112676	8.75413e+06	1.28711	2.60673
20	1494.5	7.11291e+06	0.0210111				13	12495	6.05141e+06	0.206481
							19	94239.2	1.48958e+06	6.32658
EH1879_22	Area	Area	SEN / GFP	Mean
6	894.25	8.21981e+06	0.0108792	0.167911			EH1878_22	Area	Area	SEN / GFP	Mean
13	32364.5	7.01805e+06	0.461161				6	11159.8	7.0377e+06	0.158571	2.65489
20	2119.25	6686883	0.0316926				13	196416	7659974	2.56419
					0.267529		19	206082	3931417	5.24192
EH1879_32	Area	Area	SEN / GFP	Mean
6	44271.5	5.82369e+06	0.760197	0.708409			EH1878_32	Area	Area	SEN / GFP	Mean
13	32989.2	7.68533e+06	0.42925				6	213260	7.11535e+06	2.99719	1.14041
20	31286.5	3.34336e+06	0.935781				13	12764.5	9.09698e+06	0.140316
							20	8464.75	2983463	0.283722		2.04488
EH1879_42	Area	Area	SEN / GFP	Mean
6	6076	6.75976e+06	0.0898849	0.14982			EH1878_42	Area	Area	SEN / GFP	Mean
13	13916	7.57161e+06	0.183792				6	102251	3.03409e+06	3.37006	1.77748
20	15937.2	9.06646e+06	0.175783				13	149732	8.08438e+06	1.85211
EH1897_2	Area	Area	SEN / GFP	Mean			20	150356	1.36345e+08	0.110277
5	175542	1.69042e+07	1.03845	0.738655			747_2	Area	Area	SEN / GFP	Mean
12	118151	17182046	0.687644				6	78093.8	2.45643e+07	0.317915	0.867374
24	48277.2	9855174	0.489867				13	67595.5	2.2071e+07	0.306264
							20	356475	1.80225e+07	1.97794
EH1897_12	Area	Area	SEN / GFP	Mean
5	206106	1.93742e+07	1.06382	0.860118			747_12	Area	Area	SEN / GFP	Mean
9	192178	2.20787e+07	0.870422				6	262407	9.24951e+06	2.83699	1.61584
19	133917	2.07265e+07	0.646115				14	86240	8579361	1.0052
					0.938095		21	78032.5	7.76197e+06	1.00532
EH1897_22	Area	Area	SEN / GFP	Mean
5	134027	2.41824e+07	0.554235	1.11836			747_22	Area	Area	SEN / GFP	Mean
12	340991	2.65239e+07	1.2856				6	258940	8010471	3.23253	2.12539
19	341493	2.2537e+07	1.51526				14	91936.2	1.09695e+07	0.838108
							22	201598	8.74406e+06	2.30554		1.83809
EH1897_32	Area	Area	SEN / GFP	Mean
6	32793.2	6.98437e+06	0.469523	1.03524			747_32	Area	Area	SEN / GFP	Mean
13	412225	1.67541e+07	2.46043				6	253477	7.81669e+06	3.24277	2.74377
20	25945.5	1.47607e+07	0.175774				14	199210	9.44441e+06	2.10928
							22	318794	11072138	2.87925

## Sheet: Figure 2g
Relative transcript levels of p16Ink4a, shown as FPKM estimates extracted from the bulk RNAseq analysis (WT+GCV, n=5; p16-3MR+GCV, n=9)
		Sample ID - WT+GCV					Sample ID - p16-3MR+GCV
FeatureID	Gene Name	1209	995	747	763	880	536	641	762	773	645	726	751	761	776
Cdkn2a	cyclin dependent kinase inhibitor 2A	202.709	225.25	261.293	253.151	207.507	102.244	143.313	203.371	237.609	122.699	166.869	330.736	149.799	205.828
Comparison of WT+GCV vs p16-3MR+GCV
	Mean	Standard deviation (sd)	Standard Error of the mean					Boxplot legend
WT+GCV	229.982	26.4031	11.8078					WT+ GCV: Minimum: 202,71 - 1st Quartile: 207,51 - Median: 225,25 – Mean: 229,98 - 3rd Quartile: 253,15 - Maximum: 261,29
p16-3MR+GCV	184.719	69.6533	23.2178					p16-3MR+GCV: Minimum: 102,24 - 1st Quartile: 143,31 - Median: 166,87 - Mean: 184,72 - 3rd Quartile: 205,83 – Max: 330,74
Gene	logFC	PValue	FDR	Status
Cdkn2a	-0.405025	0.0667527	0.370355	Not regulated

## Sheet: Figure 2h
Relative transcript levels shown as ratios of normalized values of p16-3MR+GCV GBMs (n=6) over WT+GCV GBMs (n=4).
	WT+GCV				p16-3MR+GCV										p16
Cq	756+	674	747+	763+	761+	726	749	751+	762+	645					Mann Whitney test
p53	25.0169	29.8926	26.024	26.6343	27.4672	26.8698	28.0725	27.0115	26.1908	25.905					P value	0.0095
p16	22.9486	27.9118	24.125	25.0261	26.1972	26.1667	26.4194	26.026	25.7585	25.0393					Exact or approximate P value?	Exact
p15	24.6904	28.4982	24.7153	26.6753	27.0733	27.3182	27.2429	26.8042	26.1056	26.3515					P value summary	**
p21	21.1821	23.9946	22.0175	23.0373	22.7332	23.133	23.2868	22.5335	22.1851	21.1854					Are medians signif. different? (P < 0.05)	Yes
p27	24.1258	28.2848	24.18	25.6112	25.7941	26.2474	26.2267	25.5278	25.4851	24.7008					One- or two-tailed P value?	Two-tailed
p19	21.9257	25.2331	22.6585	24.0121	24.5141	24.578	24.7023	23.6276	24.052	23.9025
TBP	23.6418	28.2266	25.1125	25.8831	25.7712	25.9701	26.1529	24.9017	25.4477	24.7929					p15
GAPDH	17.5007	22.2078	17.7804	19.4149	18.8979	19.4815	20.0871	19.024	19.0563	19.05					Mann Whitney test
ref	20.5713	25.2172	21.4465	22.649	22.3345	22.7258	23.12	21.9629	22.252	21.9214					P value	0.0381
															Exact or approximate P value?	Exact
Cq-Cq ref	756+	674	747+	763+	761+	726	749	751+	762+	645		mean			P value summary	*
p53	4.44565	4.67542	4.57751	3.98534	5.13268	4.14403	4.95249	5.04862	3.9388	3.98356		4.42098			Are medians signif. different? (P < 0.05)	Yes
p16	2.37732	2.69457	2.67855	2.37707	3.86264	3.44086	3.29946	4.06316	3.50647	3.11788		2.53188			One- or two-tailed P value?	Two-tailed
p15	4.11911	3.28102	3.26881	4.02629	4.73874	4.59239	4.12292	4.84136	3.85361	4.43014		3.67381
p21	0.61086	-1.22261	0.57106	0.388336	0.398636	0.407155	0.166829	0.570679	-0.0668844	-0.735982		0.0869115			p19
p27	3.55453	3.06765	2.73348	2.96224	3.45955	3.5216	3.10669	3.56496	3.23308	2.77939		3.07948			Mann Whitney test
p19	1.35447	0.0158946	1.21206	1.36312	2.17959	1.85216	1.58234	1.66473	1.80003	1.9811		0.986385			P value	0.0095
															Exact or approximate P value?	Exact
															P value summary	**
ddCq	756+	674	747+	763+	761+	726	749	751+	762+	645					Are medians signif. different? (P < 0.05)	Yes
p53	0.0246684	0.25444	0.15653	-0.435638	0.711695	-0.276947	0.531514	0.627645	-0.482178	-0.437419					One- or two-tailed P value?	Two-tailed
p16	-0.154559	0.162697	0.146675	-0.154813	1.33076	0.908979	0.767581	1.53128	0.974592	0.586001
p15	0.445302	-0.392787	-0.404994	0.352478	1.06494	0.918579	0.449117	1.16755	0.179799	0.756327					p21
p21	0.523949	-1.30952	0.484149	0.301425	0.311724	0.320244	0.0799179	0.483767	-0.153796	-0.822894					Mann Whitney test
p27	0.475057	-0.0118256	-0.345993	-0.117238	0.380071	0.442123	0.0272115	0.485484	0.153605	-0.30009					P value	0.6095
p19	0.368086	-0.970491	0.225671	0.376733	1.19321	0.865777	0.595951	0.678349	0.813643	0.994714					Exact or approximate P value?	Exact
															P value summary	ns
2-ddCq	756+	674	747+	763+	761+	726	749	751+	762+	645		mean			Are medians signif. different? (P < 0.05)	No
p53	0.983047	0.838312	0.897181	1.35251	0.610602	1.21163	0.691828	0.647232	1.39685	1.35418		1.01776			One- or two-tailed P value?	Two-tailed
p16	1.11308	0.893354	0.90333	1.11328	0.39756	0.532562	0.587402	0.34597	0.508884	0.666187		1.00576
p15	0.73443	1.31293	1.32408	0.783238	0.477994	0.52903	0.732491	0.445176	0.882826	0.592001		1.03867			p27
p21	0.695466	2.47859	0.714919	0.811451	0.805678	0.800934	0.946111	0.715108	1.11249	1.76895		1.17511			Mann Whitney test
p27	0.719438	1.00823	1.27103	1.08466	0.7684	0.73605	0.981315	0.714258	0.899001	1.23122		1.02084			P value	0.3524
p19	0.774809	1.95951	0.855197	0.77018	0.43733	0.548751	0.661608	0.62488	0.568943	0.501835		1.08992			Exact or approximate P value?	Exact
															P value summary	ns
2-ddCq	756+	674	747+	763+	761+	726	749	751+	762+	645		mean			Are medians signif. different? (P < 0.05)	No
p53	0.96589	0.823682	0.881523	1.32891	0.599946	1.19048	0.679754	0.635937	1.37247	1.33055		1			One- or two-tailed P value?	Two-tailed
p16	1.10671	0.888237	0.898156	1.1069	0.395283	0.529512	0.584037	0.343988	0.505969	0.662371		1
p15	0.707088	1.26405	1.27479	0.754078	0.460198	0.509334	0.70522	0.428602	0.849958	0.569961		1			p53
p21	0.591832	2.10925	0.608386	0.690533	0.685621	0.681584	0.805128	0.608547	0.946716	1.50535		1			Mann Whitney test
p27	0.704753	0.98765	1.24508	1.06252	0.752715	0.721026	0.961284	0.699678	0.88065	1.20609		1			P value	0.9143
p19	0.710884	1.79784	0.78464	0.706637	0.401248	0.503476	0.607023	0.573325	0.522003	0.460432		1			Exact or approximate P value?	Exact
															P value summary	ns
															Are medians signif. different? (P < 0.05)	No
															One- or two-tailed P value?	Two-tailed

## Sheet: Figure 2i
GSEA graphs from bulk RNAseq data, representing the enrichment score of two senescence pathways in p16-3MR+GCV GBMs compared with WT+GCV GBMs.
Description	setSize	enrichmentScore	NES	pvalue	p.adjust	qvalues	core_enrichment
SASP_m	60	-0.584591	-1.85915	0.00037092	0.000529886	0.000111555	Egfr/Ccl11/Tnfrsf11b/Tgfb1/Timp2/Mmp3/Il6/Serpine1/Mmp14/Ngf/Areg/Igfbp3/Cxcl3/Plat/Igfbp7/Timp1/Plau/Mmp10/Fn1/Serpinb2/Bmp2/Plaur/Ereg
FRIDMAN_SENESCENCE_UP	74	-0.632083	-2.07434	0.00018474	0.00183544	0.00118492	Rras/Cdkn2b/Tgfb1i1/Htatip2/Cdkn2a/Mmp1b/Thbs1/Igsf3/Tnfaip2/Serpine1/Igfbp3/Tfap2a/Cyp1b1/Vim/Cited2/Igfbp5/Filip1l/Map2k3/S100a11/Igfbp7/Col1a2/Sparc/Fn1/Serpinb2/Aldh1a3/Tes/Cd44

## Sheet: Figure 2j
Relative transcript levels of genes in WT+GCV and p16-3MR+GCV GBMs. FPKM estimates were extracted from bulk RNAseq data.
	Sample ID - WT+GCV					Sample ID - p16-3MR+GCV
Gene ID	1209	995	747	763	880	536	641	762	773	645	726	751	761	776
Fn1	1232.43	1113.31	936.427	1508.88	1593.69	332.22	412.755	812.563	514.835	612.998	1232.72	1521.59	880.137	576.806
Timp1	146.078	275.913	419.918	411.106	323.191	48.8956	109.495	281.471	250.109	158.272	144.53	216.672	171.847	130.157
Plaur	35.243	62.1728	68.1672	144.071	79.3021	13.7693	16.357	53.3507	29.8191	37.984	31.1493	65.9211	42.6549	28.5306
Ereg	47.3586	41.6446	73.783	67.4592	71.0589	15.6442	15.4252	42.6	30.1772	29.4538	31.9303	40.7196	45.3775	33.2768
Bmp2	11.9776	16.9715	13.8523	56.2523	36.7294	5.88856	6.55659	15.9822	13.9329	5.16138	10.8413	20.65	8.16796	5.7383
Comparison of WT+GCV vs p16-3MR+GCV
Gene	logFC	PValue	FDR	Status
Fn1	-0.892011	0.000596493	0.0297406	Down in p16_3MR_GCV
Timp1	-0.960775	0.00153305	0.0494101	Down in p16_3MR_GCV
Plaur	-1.1543	5.45974e-05	0.0106738	Down in p16_3MR_GCV
Ereg	-0.989868	5.30765e-06	0.00328587	Down in p16_3MR_GCV
Bmp2	-1.41661	0.000230801	0.0200541	Down in p16_3MR_GCV
Fn1	Mean	Standard deviation (sd)	Standard Error of the mean
WT+GCV	1276.95	273.329	122.236
p16-3MR+GCV	766.292	393.57	131.19
Timp1	Mean	Standard deviation (sd)	Standard Error of the mean
WT+GCV	315.241	112.22	50.1864
p16-3MR+GCV	167.939	72.1868	24.0623
Plaur	Mean	Standard deviation (sd)	Standard Error of the mean
WT+GCV	77.7912	40.4418	18.0861
p16-3MR+GCV	35.504	16.7328	5.57762
Ereg	Mean	Standard deviation (sd)	Standard Error of the mean
WT+GCV	60.2609	14.6994	6.57379
p16-3MR+GCV	31.6227	10.7223	3.5741
Bmp2	Mean	Standard deviation (sd)	Standard Error of the mean
WT+GCV	27.1566	19.0351	8.51276
p16-3MR+GCV	10.3244	5.45584	1.81861

[truncated: 17 more sheets: Figure 3f, Figure 3h, Figure 3i, Figure 3j, Figure 4c, Figure 4d, Figure 4e, Figure 4f, Figure 5j, Figure 5k, Figure 5l, Figure 6d, Figure 6e, Figure 6g, Figure 6h, Figure 6i, Figure 7d]
