# Supplementary material for: Cellular senescence in malignant cells promotes tumor progression in mouse and patient Glioblastoma
Source: Nat Commun. 2023 Jan 27;14:441. doi: 10.1038/s41467-023-36124-9 (PMC9883514; doi:10.1038/s41467-023-36124-9)
Supplement: Supplementary file 10 — Source Data [file 41467_2023_36124_MOESM10_ESM.zip › Source Data/Salam, Saliou et al. Source_File_Supplementary data.xlsx]

## Sheet: Figure S1a
Table recapitulating the patient resected diffuse gliomas stained for SA-β-gal and annotated for their glioma type, molecular alterations and percentage of SA-β-gal area over the tumor area
Tumor name_Tumor area (A,B,C)	slide	tumor area	SAbGal area	ratio	mean		for some patients, distinct areas (A,B,C) from the same tumor were analyzed
Tumor 1	4	2.30052e+07	661321	2.87466	1.50611
	11	2.01298e+07	165479	0.822061
	25	1.48318e+07	162522	1.09577
	18	1.75772e+07	216542	1.23195
Tumor 2	4	2.86608e+07	1.01946e+06	3.55698	3.16944
	11	3.23601e+07	730114	2.25621
	18	2.64288e+07	761502	2.88134
	51	2.79937e+07	1.11505e+06	3.98323
Tumor 3_A	4	3.79726e+07	450027	1.18513	0.503472
	11	4.32476e+07	298563	0.690357
	20	4.58365e+07	77516.7	0.169116
	27	4.89505e+07	122846	0.250959
Tumor 3_C	4	3.53306e+07	177964	0.503712
	11	3.16684e+07	208527	0.658468
	18	3.04208e+07	181670	0.597191
	25	2.6418e+07	196193	0.742647
Tumor 4_A	4	2.15256e+07	26980.2	0.12534	0.275893
	11	2.46482e+07	27556.1	0.111797
	18	1.9975e+07	10259.6	0.0513624
	25	1.73589e+07	46171.4	0.265981
Tumor 4_B	4	2.53117e+07	54969.7	0.217171
	11	2.54051e+07	112320	0.442117
	18	2.08612e+07	140495	0.673476
	25	2.00991e+07	64297.5	0.319902
Tumor 5	11	1.72341e+07	705536	4.09384	1.9508
	17	1.81675e+07	188691	1.03862
	24	1.61999e+07	243432	1.50268
	30	8.81759e+06	102996	1.16807
Tumor 6	4	1.62603e+07	10665.2	0.0655902	0.061408
	10	1.58522e+07	7126.62	0.0449566
	16	11084643	3625.23	0.032705
	22	8.76619e+06	8974.84	0.10238
Tumor 7_A	4	1.72895e+07	42078.7	0.243376	0.345674
	11	2.08295e+07	86448.2	0.415028
	18	1.42793e+07	37865.2	0.265175
	31	9.93306e+06	51610.8	0.519586
Tumor 7_B	4	2.29225e+07	47081.5	0.205394
	11	2.09806e+07	72461.2	0.345373
	18	1.85705e+07	64458.5	0.347102
	25	1.82041e+07	77250.5	0.424358
Tumor 8_A	3	22555862	68576	0.304027	0.594837
	4	18889631	125227	0.66294
	5	14368179	25314	0.176181
	6	16367745	311919	1.90569
Tumor 8_B	1	37082940	146684	0.395557
	2	30476878	83365	0.273535
	3	27323952	231227	0.846243
	4	26300339	51160	0.194522
Tumor 9_A	1	32120011	363548	1.13184	1.32432
	2	25163241	477464	1.89747
	3	26663919	508326	1.90642
	4	25675617	379909	1.47965
Tumor 9_B	1	20269060	149669	0.738411
	2	20465006	150973	0.737713
	3	19718114	351217	1.78119
	4	17157657	158172	0.921874
Tumor 10_A	1	19820546	18079	0.0912134	0.156907
	2	18680998	47448	0.253991
	3	17987358	64297	0.357457
	4	18144099	54923	0.302704
Tumor 10_B	1	8961055	3608	0.0402631
	2	8858472	3230	0.0364623
	3	6902704	5819	0.0843003
	4	7283113	6472	0.0888631
Tumor 11_A	1	24627520	1300825	5.282	3.25217
	2	20437012	381782	1.86809
	3	19634147	548286	2.79251
	4	15718696	527061	3.35308
Tumor 11_B	1	37834597	1580730	4.178
	2	30788964	1064605	3.45775
	3	29507353	706605	2.39467
	4	31002658	834368	2.69128
Tumor 12	22	8.76586e+06	72628.4	0.828537	1.27277
	28	1.08984e+07	113329	1.03987
	52	1.05638e+07	230510	2.18208
	70	6.07925e+06	63260.4	1.0406
Tumor 13	11	3.22449e+07	19528.6	0.0605632	0.0442092
	18	3.13326e+07	12141.8	0.0387515
	25	3.23777e+07	10785.9	0.0333127
Tumor 14	4	1.8754e+07	4959.54	0.0264452	0.0470319
	11	1.62018e+07	15482.3	0.0955589
	18	1.92873e+07	5136	0.026629
	29	1.846e+07	7290.7	0.0394947
Tumor 15	28	6.4118e+07	1.35922e+06	2.11987	1.55851
	29	6.35245e+07	1.08572e+06	1.70914
	30	6.38865e+07	678379	1.06185
	31	6.48427e+07	870947	1.34317
Tumor 16	4	4.57021e+07	28748	0.0629029	0.154639
	11	4.27876e+07	74975.1	0.175226
	18	3.74945e+07	85974.6	0.229299
	25	3.61768e+07	54672.5	0.151126
Tumor 17	4	3.82371e+07	91157	0.238399	0.568806
	11	3.4175e+07	153773	0.449959
	18	2.79456e+07	226609	0.810895
	25	2.9651e+07	230083	0.77597
Tumor 18_A	4	1.53245e+07	137174	0.895126	0.510428
	10	1.44979e+07	126251	0.870824
	16	1.14566e+07	115769	1.0105
	24	1.71618e+07	105147	0.612683
Tumor 18_B	4	4.26518e+07	24023.7	0.0563253
	11	4.01409e+07	26234.2	0.0653552
	18	4.51273e+07	28063.8	0.0621881
Tumor 19_A	4	1.68697e+07	878918	5.21004	1.63341
	11	1.46499e+07	239810	1.63694
	13	1.59705e+07	271796	1.70187
	20	1.66526e+07	324032	1.94583
Tumor 19_B	4	2.60753e+07	351668	1.34866
	11	2.21506e+07	401122	1.81089
	6	2.05624e+07	98348.7	0.478293
	13	2.59705e+07	253066	0.974438
	14	2.52343e+07	263450	1.04402
	21	2.69478e+07	49335.3	0.183077
Tumor 20	4	5.21292e+07	1.27542e+06	2.44666	1.96944
	11	5.21937e+07	1.45509e+06	2.78788
	25	2.49854e+07	168349	0.673788
Tumor 21	4	5.35353e+07	273935	0.511692	0.360687
	11	5.541e+07	223452	0.403269
	18	4.00842e+07	164968	0.411554
	25	3.2052e+07	37255.3	0.116234
Tumor 22	11	2.30865e+07	250169	1.08361	0.781111
	18	2.22938e+07	143771	0.644893
	4	2.90825e+07	178806	0.614826
Tumor 23	4	5.93181e+06	3293.97	0.0555307	0.0597334
	10	5.3429e+06	1882.27	0.0352294
	22	3.26516e+06	2362.13	0.0723434
	28	3.0987e+06	2349.74	0.0758299
Tumor 24	4	2.0654e+07	1.85341e+06	8.97362	6.77689
	11	2.05067e+07	744054	3.62835
	17	2.25429e+07	1.8588e+06	8.24562
	23	1.5461e+07	967853	6.25996
Tumor 25	4	2.51942e+07	14637.1	0.0580972	0.0440716
	11	2.45728e+07	10237.9	0.0416638
	18	2.05654e+07	10724	0.0521458
	25	1.96827e+07	4798.55	0.0243795
Tumor 26	18	3.0239e+07	40410	0.133636	0.262114
	4	3.0573e+07	67876.3	0.222014
	11	1.0955e+07	31029.6	0.283247
	25	2.19936e+07	90076.6	0.409559
Tumor 27_A	5	5.2523e+08	159984	0.0304598	0.265405
	12	4.35501e+07	141398	0.324678
	6	7.14736e+07	341768	0.478174
	13	6.2795e+07	153708	0.244778
	14	5.39048e+07	55465.1	0.102894
	21	4.53027e+07	48870.9	0.107876
Tumor 27_B	5	6.79712e+07	203162	0.298895
	13	6.58067e+07	352386	0.535486
Tumor 28_A	4	3.6282e+07	19810.3	0.0546008	0.259876
	11	2.50812e+07	9278.23	0.0369928
	18	2.98614e+07	7795.33	0.0261051
	25	2.08515e+07	6733.45	0.0322923
Tumor 28_B	4	2.53578e+07	102872	0.40568
	11	1.8633e+07	119741	0.642629
	18	1.56738e+07	62093.3	0.39616
	25	1.85055e+07	89667.9	0.484548

## Sheet: Figure S2a
Relative transcript levels shown as ratios of normalized values of tumor samples (GFP+, n=7) from WT and p16-3MR transgenic mice (GFP+, n=8) over the surrounding parenchyma from the same transgenic animals (GFP-, n=8)
Triplicats Cq	GFP-/p16-3MR								GFP+/p16-3MR								WT + GCV
	762-	773-	776-	751-	761-	1268-	1304-	1332-	762+	773+	776+	751+	761+	1268+	1304+	1332+	1134+	880+	359+	756+	747+	674	763+
p16 (#18)	30.955	33.515	35.645	30.73	33.395	29.7	28.74	35.55	26.6067	26.33	25.745	26.925	26.5167	23.4333	23.36	24.34	24.83	23.0967	25.325	24.99	24.3033	25.69	23.61
Luc 2 (#5)	40	36.805	38.23	38.01	38.06	37.7	36.94	36.71	35.0633	33.945	30.45	34.74	32.5733	32.725	32.535	30.495	40	40	40	40	40	40	40
TBP (#9)	30.53	29.25	30.375	30.53	31.23	30.055	29.6467	29.11	30.315	30.975	30.645	31.0733	29.67	29.63	29.62	30.17	29.625	29.8933	30.8033	28.1767	27.99	29.5467	28.2133
GAPDH	23.8067	23.1	23.75	23.8067	24.065	22.5467	23.035	22.8233	23.165	24.43	23.55	24.08	22.395	23.92	23.87	24.6567	24.005	23.76	24.95	21.59	21.6833	23.61	22.1467
Ref	27.1683	26.175	27.0625	27.1683	27.6475	26.3008	26.3408	25.9667	26.74	27.7025	27.0975	27.5767	26.0325	26.775	26.745	27.4133	26.815	26.8267	27.8767	24.8833	24.8367	26.5783	25.18
dCq=Cq-Cqref																									ddCq
genotype	GFP-/p16-3MR								GFP+/p16-3MR								WT + GCV							dCT (mean )	genotype	GFP-/p16-3MR								GFP+/p16-3MR								WT + GCV
animal ID	762-	773-	776-	751-	761-	1268-	1304-	1332-	762+	773+	776+	751+	761+	1268+	1304+	1332+	1134+	880+	359+	756+	747+	674	763+		animal ID	762-	773-	776-	751-	761-	1268-	1304-	1332-	762+	773+	776+	751+	761+	1268+	1304+	1332+	1134+	880+	359+	756+	747+	674	763+
p16 (#18)	3.78667	7.34	8.5825	3.56167	5.7475	3.39917	2.39917	9.58333	-0.133333	-1.3725	-1.3525	-0.651667	0.484167	-0.486667	-3.385	-3.07333	-1.985	-3.73	-2.55167	0.106667	-0.533333	-0.888333	-1.57	5.55	p16 (#18)	-1.76333	1.79	3.0325	-1.98833	0.1975	-2.15083	-3.15083	4.03333	-5.68333	-6.9225	-6.9025	-6.20167	-5.06583	-6.03667	-8.935	-8.62333	-7.535	-9.28	-8.10167	-5.44333	-6.08333	-6.43833	-7.12
Luc2 (#5)	12.8317	10.63	11.1675	10.8417	10.4125	11.3992	10.5992	10.7433	8.32333	6.2425	3.3525	7.16333	6.54083	5.95	5.79	3.08167	13.185	13.1733	12.1233	15.1167	15.1633	13.4217	14.82	11.0781	Luc2 (#5)	1.75354	-0.448125	0.089375	-0.236458	-0.665625	0.321042	-0.478958	-0.334792	-2.75479	-4.83563	-7.72562	-3.91479	-4.53729	-5.12812	-5.28813	-7.99646	2.10687	2.09521	1.04521	4.03854	4.08521	2.34354	3.74188
																									ddCq
																									genotype	GFP-/p16-3MR								GFP+/p16-3MR								WT + GCV
																									animal ID	762-	773-	776-	751-	761-	1268-	1304-	1332-	762+	773+	776+	751+	761+	1268+	1304+	1332+	1134+	880+	359+	756+	747+	674	763+	mean
																									p16 (#18)	3.39482	0.289172	0.122216	3.96778	0.87206	4.44084	8.88168	0.0610725	51.3871	121.305	119.635	73.6017	33.4941	65.6474	489.444	394.35	185.465	621.668	274.691	43.5118	67.8056	86.7224	139.102	2.75371
Comparison of p16-3MR GFP+ vs p16-3MR GFP-																									Luc2 (#5)	0.296573	1.36427	0.93993	1.1781	1.58626	0.800492	1.39374	1.2612	6.74955	28.5541	211.663	15.0824	23.2199	34.9719	39.0737	255.372	0.232149	0.234034	0.484575	0.0608524	0.0589155	0.197026	0.0747452	1.10257
p16																									ddCq
Dunn's multiple comparisons test	Mean rank diff	Significant?	Summary	Adjusted P Value																					genotype	GFP-/p16-3MR								GFP+/p16-3MR								WT + GCV
p16-3MR/GFP- vs. p16-3MR/GFP+	-10.75	Yes	**	0.0046																					animal ID	762-	773-	776-	751-	761-	1268-	1304-	1332-	762+	773+	776+	751+	761+	1268+	1304+	1332+	1134+	880+	359+	756+	747+	674	763+	mean
p16-3MR/GFP- vs. WT/GFP+	-12.36	Yes	**	0.0013																					p16 (#18)	1.23282	0.105012	0.0443822	1.44089	0.316686	1.61268	3.22536	0.0221783	18.6611	44.0517	43.4452	26.7282	12.1633	23.8397	177.74	143.207	67.3509	225.757	99.7533	15.8012	24.6234	31.493	50.5145	1
p16-3MR/GFP+ vs. WT/GFP+	-1.607	No	ns	>0,9999																					Luc2 (#5)	0.268984	1.23735	0.852491	1.0685	1.43869	0.726025	1.26408	1.14387	6.12166	25.8978	191.973	13.6793	21.0599	31.7186	35.4388	231.616	0.210553	0.212263	0.439497	0.0551915	0.0534348	0.178697	0.0677919	1
Test details	Mean rank 1	Mean rank 2	Mean rank diff,	n1	n2
p16-3MR/GFP- vs. p16-3MR/GFP+	4.5	15.25	-10.75	8	8
p16-3MR/GFP- vs. WT/GFP+	4.5	16.86	-12.36	8	7
p16-3MR/GFP+ vs. WT/GFP+	15.25	16.86	-1.607	8	7
Luc2
Dunn's multiple comparisons test	Mean rank diff,	Significant?	Summary	Adjusted P Value
p16-3MR/GFP- vs. p16-3MR/GFP+	-8.125	Yes	*	0.0497
p16-3MR/GFP- vs. WT/GFP+	7.232	No	ns	0.1181
p16-3MR/GFP+ vs. WT/GFP+	15.36	Yes	****	<0,0001
Test details	Mean rank 1	Mean rank 2	Mean rank diff,	n1	n2
p16-3MR/GFP- vs. p16-3MR/GFP+	11.38	19.5	-8.125	8	8
p16-3MR/GFP- vs. WT/GFP+	11.38	4.143	7.232	8	7
p16-3MR/GFP+ vs. WT/GFP+	19.5	4.143	15.36	8	7

## Sheet: Figure S2f
GSEA ridge plots of the significant representative Hallmark gene lists common to the two RNAseq analysis
p16-3MR+GCV vs WT+GCV
Description	setSize	enrichmentScore	NES	pvalue	p,adjust	qvalues	Core enrichment
HALLMARK_UV_RESPONSE_DN	142	-0.280918	-1.05169	0.344817	0.410496	0.17284	Rbpms/Has2/Met/Snai2/Mgmt/Cited2/Pdgfrb/Ptpn21/Col1a2/Anxa4/Col5a2/Ltbp1/Col3a1/Anxa2/Serpine1/Col1a1/Itgb3
HALLMARK_TNFA_SIGNALING_VIA_NFKB	197	-0.502301	-1.95555	0.000156299	0.000522876	0.000220158	Ccnd1/Cxcl11/Yrdc/Il1b/Litaf/Il7r/Bcl2a1a/Cflar/Mcl1/Pmepa1/Phlda1/B4galt5/Hes1/Btg1/Dusp2/Ninj1/Ehd1/Nfe2l2/Sdc4/Ier3/Cebpb/Gem/Nfkb2/Sat1/Ifngr2/Cdkn1a/Ackr3/Trip10/Csf2/Fut4/B4galt1/Cd44/Tnfaip8/Kynu/Lif/Tnc/Map2k3/Plaur/Cd80/Dusp5/Hbegf/Dusp4/Phlda2/Jag1/Tnfrsf9/Serpine1/Fosl1/Tgif1/Tnfaip2/F2rl1/Clcf1/Serpinb2/Areg/Plau
HALLMARK_TGF_BETA_SIGNALING	53	-0.427703	-1.37319	0.0574753	0.0898051	0.0378127	Bcar3/Smurf1/Slc20a1/Cdk9/Smad3/Ppp1ca/Rhoa/Wwtr1/Pmepa1/Thbs1/Eng/Cdh1/Ifngr2/Furin/Hdac1/Tgfb1/Serpine1/Tgif1
HALLMARK_PROTEIN_SECRETION	92	-0.285254	-1.00547	0.434986	0.462751	0.194842	Clta/Cope/Ap3b1/Adam10/Sec31a/Tsg101/Arf1/Arfip1/Ergic3/Cln5/Bnip3/Pam/Copb2/Gla/Rer1/Rps6ka3/Scamp3/Tmed2/Sec24d/Ctsc/Igf2r/Cd63
HALLMARK_NOTCH_SIGNALING	31	-0.515517	-1.48894	0.038365	0.0639417	0.0269228	Fzd7/Ppard/Ccnd1/St3gal6/Heyl/Hes1/Wnt5a/Fzd1/Sap30/Fzd5/Wnt2/Jag1
HALLMARK_MYOGENESIS	173	-0.422439	-1.62125	0.000633012	0.00137611	0.000579416	Tpm3/Stc2/Erbb3/Gpx3/Smtn/Cdkn1a/Des/Col4a2/Chrng/Col6a2/Ak1/Aebp1/Myl1/Chrnb1/Tgfb1/Itga7/Hbegf/Itgb1/Sparc/Fst/Pdlim7/Chrna1/Col6a3/Col15a1/Col3a1/Igfbp7/Igfbp3/Aplnr/Tead4/Tpm2/Col1a1
HALLMARK_MTORC1_SIGNALING	197	-0.417652	-1.62599	0.000312598	0.000840223	0.000353778	Nupr1/Psmd14/Hspa9/Pgm1/Abcf2/Sla/Psmc2/Gpi1/Nufip1/Psma3/Ddit4/Rit1/Eno1/Pfkl/Gclc/M6pr/Trib3/Psma4/Cct6a/Gsr/Rrm2/Mthfd2/Stip1/Hspa4/Hspd1/Gapdh/Psmd12/Serp1/Rpa1/Eif2s2/Lgmn/Ifrd1/Edem1/Ebp/Tubg1/Arpc5l/Rrp9/Tomm40/Ddit3/Psph/Eef1e1/G6pdx/Pdap1/Xbp1/Itgb2/Rpn1/Plk1/Psmb5/Psmc4/Psmd13/Tmem97/Sdf2l1/Shmt2/Gla/Ppia/Hspe1/Ccng1/Aurka/Tpi1/Psmg1/Sec11a/Pgk1/Egln3/Hsp90b1/Hmbs/Hspa5/Lta4h/Hk2/Prdx1/…
HALLMARK_INTERFERON_GAMMA_RESPONSE	186	-0.46127	-1.78571	0.000156519	0.000522876	0.000220158	Psma3/Xaf1/Tor1b/H2-Aa/Csf2rb2/Eif4e3/Irf7/Irf9/Usp18/Cxcl9/Ifi44/Mthfd2/Trim14/Sp110/Rsad2/Pnpt1/Nfkb1/Ly6e/Oas3/Myd88/Tap1/Tdrd7/Mvp/Dhx58/Ptgs2/Irf8/Ddx58/Isg15/P2ry14/Gbp9/Irf5/Psma2/Vamp5/Epsti1/Fcgr1/Slamf7/Ifitm3/Oas2/Irf4/Ifnar2/Serping1/Casp8/Pml/H2-M3/Ripk2/Batf2/Psmb9/Psme2/Bst2/Cxcl11/Cd274/Nlrc5/Psmb8/Oasl1/Plscr1/Samhd1/Cmklr1/Psmb2/Lcp2/Casp1/Ptpn6/Trim25/Parp14/Il4ra/Ccl7/Irf2/Ifi…
HALLMARK_INTERFERON_ALPHA_RESPONSE	91	-0.488877	-1.71919	0.000503018	0.00114322	0.000481357	Trim26/Cd74/Trim5/Isg20/Lgals3bp/Irf1/Parp9/Eif2ak2/Uba7/Psme1/Psma3/Lpar6/Irf7/Irf9/Usp18/Ifi44/Trim14/Sp110/Rsad2/Pnpt1/Tent5a/Ly6e/Sell/Tap1/Tdrd7/Dhx58/Isg15/Epsti1/Ifitm3/Casp8/Elf1/Ripk2/Batf2/Psmb9/Oas1g/Psme2/Bst2/Cxcl11/Psmb8/Oasl1/Plscr1/Casp1/Trim25/Parp14/Mvb12a/Il4ra/Irf2/Ifi35/Helz2/Mov10/Ifitm2/B2m/Ifi30/Ifitm1/Procr
HALLMARK_IL2_STAT5_SIGNALING	190	-0.500843	-1.9458	0.000155352	0.000522876	0.000220158	Ifitm3/Il1r2/Icos/Xbp1/Irf4/Il18r1/Lrrc8c/Bcl2l1/Syngr2/Alcam/P2rx4/Ptger2/Ctsz/Swap70/Slc39a8/St3gal4/Ager/Plscr1/Ccnd3/Il3ra/Batf/Il4ra/Gsto1/Myo1e/Phlda1/Ccnd2/Etv4/Ccne1/Plec/Hk2/Serpinb6a/Myo1c/Nop2/Rnh1/Ckap4/Ahnak/Tnfrsf1b/Ahr/Lclat1/Col6a1/Il2ra/Dhrs3/Furin/F2rl2/Csf2/Gpx4/Adam19/Itga6/P4ha1/Cd44/Pim1/Lif/Socs1/Igf2r/Snx9/Spry4/Capg/Anxa4/Coch/Plin2/Tnfrsf9/Spp1/Rgs16/Ecm1/Odc1/Emp1
HALLMARK_GLYCOLYSIS	183	-0.509687	-1.96993	0.000156593	0.000522876	0.000220158	Gmppa/Psmc4/Pam/Gmppb/B4galt7/Gpc1/Copb2/Slc25a13/Cenpa/Ppia/Aurka/Tpi1/P4ha2/Gys1/Hax1/Pgk1/Pfkfb1/Egln3/Slc25a10/Hspa5/Hk2/Casp6/Ier3/Pgm2/Met/Gpc4/Pkm/Stc1/Cited2/Stc2/Ldha/Galk1/Slc16a3/Cxcr4/Me2/Pgls/Qsox1/Gale/Artn/Fam162a/Rars/B4galt1/P4ha1/Cd44/Sap30/Txn1/Plod2/Pygl/Mif/B3gnt3/Col5a1/Tgfbi/Sdc1/Igfbp3/Gnpda1/Kdelr3
HALLMARK_ESTROGEN_RESPONSE_LATE	180	-0.310252	-1.19496	0.10645	0.147847	0.0622515	Perp/Btg3/Tob1/Etfb/Ccnd1/Gla/Tfap2c/Ptpn6/Ccn5/Batf/Blvrb/Tfpi2/Dcxr/Cyp26b1/Dusp2/Mdk/Igfbp4/Dhcr7/Mest/Mapk13/Cdh1/Gale/Slc29a1/Sema3b/Slc16a1/Cd44/Sfn/Slc26a2/Opn3/Klk10/Gjb3/Nab2/Gal/Myof/Ptges/Areg
HALLMARK_ESTROGEN_RESPONSE_EARLY	184	-0.260152	-1.00588	0.430314	0.462751	0.194842	Elf1/Mast4/Nadsyn1/Olfml3/Tgif2/Isg20l2/Tob1/Ccnd1/Gla/Tfap2c/Ccn5/Blvrb/Slc39a6/Ttc39a/Cyp26b1/Hes1/Tsku/Igfbp4/Dhcr7/Stc2/Dhrs3/Inhbb/Sema3b/B4galt1/Slc16a1/Cd44/Podxl/Rhod/Sfn/Slc26a2/Opn3/Klk10/Aqp3/Myof/Ptges/Areg
HALLMARK_EPITHELIAL_MESENCHYMAL_TRANSITION	193	-0.657518	-2.55593	0.00015569	0.000522876	0.000220158	Cdh6/Dab2/Cdh2/Tpm1/Fbln1/Fuca1/Plod3/Prrx1/Gpx7/Pmepa1/Tfpi2/Thbs1/Efemp2/Wnt5a/Ppib/Igfbp4/Nid2/Scg2/Fzd8/Colgalt1/Flna/Sdc4/Fbn2/Pcolce/Fstl3/Pcolce2/Snai2/Tpm4/Cthrc1/Nnmt/Mest/Sfrp4/Gem/Pdlim4/Pdgfrb/Calu/Sat1/Mmp2/Vim/Qsox1/Col4a2/Bmp1/Col6a2/Fap/Cd44/Anpep/Acta2/Col1a2/Col4a1/P3h1/Fn1/Tnc/Pvr/Tgfb1/Plaur/Plod2/Capg/Serpinh1/Crlf1/Itgb1/Col5a1/Loxl2/Sparc/Thbs2/Col5a3/Col5a2/Tgfbi/Itga2/Bgn…
HALLMARK_E2F_TARGETS	199	-0.411644	-1.60469	0.000468384	0.0011152	0.000469558	Srsf2/Smc4/Mms22l/Wee1/Mad2l1/Srsf1/Rpa2/Kif18b/Pold3/Ipo7/Rnaseh2a/Cdkn1b/Cnot9/Diaph3/Gins3/Pan2/Myc/Ssrp1/Bub1b/Spc24/Dck/Kpna2/Trip13/Dlgap5/Hells/Nup107/Kif2c/Timeless/Cdc20/Tubb5/Tk1/Rfc2/Pa2g4/Gins4/Mcm7/Cdca8/Pnn/Ppp1r8/Mlh1/Cdkn3/Mcm3/Ccnb2/Rrm2/Mthfd2/Naa38/Exosc8/Mxd3/Kif22/Eif2s1/Rpa1/Orc6/Ran/Phf5a/Slbp/Nop56/Rfc3/Xrcc6/Snrpb/Suv39h1/Pola2/Asf1b/Psmc3ip/Tubg1/Cdkn2c/Cdk1/Plk1/Nme1/Ub…
HALLMARK_COAGULATION	102	-0.642362	-2.29881	0.000165508	0.000522876	0.000220158	Tfpi2/Thbs1/Ctsh/Mmp11/Pecam1/Lta4h/Plat/Ctsk/Cfi/Mmp2/Furin/F2rl2/Bmp1/Thbd/Dusp6/Fn1/Ctsl/Apoc2/Sparc/Itga2/Mmp14/Dusp14/Mmp1b/Mmp1a/Mmp9/Serpine1/Klk8/Mmp10/Itgb3/Mmp3/Timp1/F10/Serpinb2/Anxa1/Plau
HALLMARK_APICAL_JUNCTION	178	-0.322053	-1.23878	0.073852	0.105503	0.0444222	Hras/Myl12b/Syk/Lima1/Ctnnd1/Arpc2/Actn4/Cd274/Actb/Cdh6/Flnc/Rac2/Thbs3/Pbx2/Layn/Stx4a/Vcl/Nectin3/Nexn/Ctnna1/Nectin2/Zyx/Myh9/Pecam1/Cdk8/Mdk/Itga10/Gnai2/Cd276/Mapk13/Cdh1/Rras/Mmp2/Cldn5/Bmp1/B4galt1/Msn/Shc1/Pfn1/Itga3/Vasp/Itgb1/Actn1/Tgfbi/Itga2/Mmp9/Cdsn
HALLMARK_ANGIOGENESIS	33	-0.649515	-1.90262	0.000177778	0.000522876	0.000220158	Ccnd2/S100a4/Kcnj8/Stc1/Thbd/Pdgfa/Col5a2/Postn/Jag1/Col3a1/Spp1/Timp1/Slco2a1
HALLMARK_ANDROGEN_RESPONSE	92	-0.309743	-1.09179	0.285762	0.34849	0.146733	Ccnd1/Ccnd3/Pgm3/Rps6ka3/Aldh1a3/Pmepa1/Sec24d/Maf/Arid5b/B2m/Cdk6/Ptpn21/Sat1/B4galt1/Myl12a/Tnfaip8/Slc26a2/Actn1
HALLMARK_ALLOGRAFT_REJECTION	175	-0.571385	-2.19401	0.000158178	0.000522876	0.000220158	Npm1/Galnt1/Lyn/Irf4/Ifnar2/Igsf6/Itgb2/Fgr/H2-M3/Spi1/Traf2/Nme1/Ripk2/Socs5/Pf4/Il18rap/Rpl9/Il1b/Ncf4/Ccnd3/F2r/Lcp2/Ptpn6/Gcnt1/Il4ra/Ccl7/H2-DMb2/Nck1/Ccnd2/Ets1/Rps19/Dyrk3/Elf4/Flna/Rps9/Cd1d1/B2m/Eif5a/Il2ra/Cd40/Ifngr2/Il2rg/Stab1/Inhbb/Rars/Tgfb2/Ly75/Ccr2/Srgn/Lif/Socs1/Rpl39/Ccr1/Tgfb1/Capg/Cd80/Cdkn2a/Fcgr2b/Ccl11/Ccl22/Cfp/Mmp9/Il11/Ereg/Timp1
p16-3MR+GCV vs p16-3MR+Vhc
Description	setSize	enrichmentScore	NES	pvalue	p,adjust	Core enrichment
HALLMARK_UV_RESPONSE_DN	140	-0.582747	-2.15021	0.000185977	0.000685608	Lamc1/Col5a2/Col1a2/Ltbp1/Col3a1/Adgrl2/Synj2/Ldlr/Abcc1/Smad3/Runx1/Pdgfrb/Ptprm/Col1a1/Sdc2/Slc7a1/Inpp4b/Vldlr/Tjp1/Met/Itgb3/Cdon/Irs1/Fbln5/Dab2/Gja1/Bmpr1a/Atrn/Bhlhe40/Rnd3/Cdk13/Zmiz1/Tgfbr3/Col11a1/Syne1/Igfbp5/Fyn/Togaram1/Notch2/Rbpms/Mta1/Scaf8/Serpine1/Prkar2b/Dyrk1a/Cdc42bpa/Igf1r/Phf3/Mapk14/Cited2/Magi2/Lpar1/Erbb2/Apbb2/Dlg1/Prdm2/Snai2/Schip1/Cav1/Map2k5/Acvr2a/Akt3/Bdnf/Pparg/P…
HALLMARK_TNFA_SIGNALING_VIA_NFKB	197	-0.389831	-1.50198	0.0014687	0.0034969	Ldlr/Areg/Smad3/Abca1/Jag1/Klf10/Tnc/Tnfaip2/Fjx1/Dusp4/Plaur/Sik1/Tgif1/Lif/Ptgs2/Klf4/Cd44/B4galt5/Plau/Phlda2/Fosl2/Kdm6b/Pde4b/Bhlhe40/Irs2/Fut4/Fosb/Map2k3/Bmp2/Fosl1/Nfe2l2/Sdc4/Dusp5/Ackr3/Tiparp/F2rl1/Litaf/Il6st/Klf2/Spsb1/Egr3/Ptx3/Plk2/Tnfaip6/Rel/Serpine1/Clcf1/Btg1/Zbtb10/Klf6/Egr2/Pfkfb3/Nfat5/Trip10/Gfpt2/Yrdc/Gem
HALLMARK_TGF_BETA_SIGNALING	53	-0.661614	-2.09997	0.000192827	0.000685608	Wwtr1/Furin/Smad3/Klf10/Acvr1/Smurf1/Tjp1/Tgif1/Thbs1/Bmpr1a/Ncor2/Bmp2/Smurf2/Bmpr2/Sptbn1/Xiap/Ski/Ppm1a/Slc20a1/Serpine1
HALLMARK_PROTEIN_SECRETION	92	-0.542719	-1.88478	0.000189897	0.000685608	Pam/Abca1/Igf2r/Adam10/Sec31a/Egfr/Lman1/Copb1/Rps6ka3/Galc/Arfgef2/Cln5/Sec24d/Atp7a/Cltc/Atp1a1/Dst/Copb2/Arcn1/Kif1b/Clcn3/Lamp2/Rab22a/Uso1/Ap1g1/Tmed10/Ap3b1/Scamp1/Arfgef1/Mon2
HALLMARK_NOTCH_SIGNALING	32	-0.650049	-1.87188	0.000787092	0.00218637	Wnt5a/Notch3/Heyl/Jag1/Fzd1/Ppard/Fzd7/Fzd5/Wnt2/Notch2/Dtx2/Aph1a
HALLMARK_MYOGENESIS	161	-0.404766	-1.52311	0.00274977	0.00624948	Col4a2/Actc1/Col6a2/Lama2/Wwtr1/Col15a1/Col3a1/Igfbp7/Itga7/Aebp1/Col6a3/Itgb1/Col1a1/Tead4/Kcnh2/Sparc/Smtn/Bhlhe40/Chrna1/Svil/Fst/Des/Ncam1/Myh9/Cdh13/Itgb4/Myo1c/App/Slc6a8/Tpm2/Sptan1/Sorbs3/Nav2/Flii/Igfbp3/Plxnb2/Aplnr/Mef2a/Crat/Stc2/Chrnb1/Agl/Sgcd/Hdac5/St5/Pdlim7/Cacna1h/Dmpk/Schip1/Gpx3/Cdkn1a/Sphk1/Klf5/Fdps/Acsl1/Actn3/Igf1
HALLMARK_MTORC1_SIGNALING	199	-0.413316	-1.59328	0.000183993	0.000685608	Plod2/Sytl2/Ldlr/Hmgcr/Dhcr7/Slc6a6/Fam129a/Vldlr/Atp2a2/Sqle/Acaca/Slc7a5/G6pdx/Serpinh1/Bhlhe40/Stc1/Gsk3b/Map2k3/Pgm1/Dhcr24/Tes/Me1/Adipor2/Tfrc/Shmt2/Igfbp5/Egln3/Gclc/Slc7a11/Gsr/Asns/Nup205/Stard4/Xbp1/Hmgcs1/Elovl5/Cyp51/Rdh11/Uso1/Gbe1/Phgdh/Canx/Tomm40/Slc1a5/Ssr1/Etf1/Acly/Edem1/Ero1l/Actr2/Gmps/Rpn1/Cdkn1a/Psph/Abcf2/Mthfd2/Tmem97/Hspa9/Idi1/Txnrd1/Lta4h/Elovl6/Polr3g/Slc2a1/Sc5d/Hspa…
HALLMARK_INTERFERON_GAMMA_RESPONSE	195	0.462606	1.81463	0.000218723	0.000685608	Ccl12/Ifi27/Slamf7/Ccl5/Sp110/Klrk1/Cd86/Casp4/Serping1/Cxcl9/Itgb7/Gzma/Cfb/Nlrc5/Stat1/Batf2/Gbp3/Psmb9/Ifit3/Zbp1/Psmb10/Ube2l6/Psme1/Fcgr1/Trafd1/Psme2/Xaf1/Irf8/H2-DMa/Fas/Cxcl11/Irf7/Cd74/Irf1/Samhd1/Il2rb/Rtp4/Ifi35/Lysmd2/Irf9/H2-Aa/Bst2/H2-Q1/Gbp9/Isg15/Psmb8/Il10ra/Oas3/Irf4/Ogfr/Stat2/Il15/Fgl2/Tapbp/Vamp5/Bank1/Trim14/Bpgm/Oas2/H2-D1/H2-D1/Epsti1/Trim21/Ptpn6/Cd69/Cd274/Tap1/Irf5/Eif4…
HALLMARK_INTERFERON_ALPHA_RESPONSE	97	0.556506	1.98928	0.000213265	0.000685608	Ifi27/Sp110/Uba7/Oas1g/Batf2/Gbp3/Psmb9/Sell/Ifit3/Ube2l6/Psme1/Gmpr/Trafd1/Psme2/Tmem140/Cxcl11/Irf7/Cd74/Irf1/Rtp4/Ifi35/Ccrl2/Trim12c/Irf9/Bst2/Isg15/Psmb8/Gbp2/Ogfr/Stat2/Il15/Trim14/H2-D1/Epsti1/Trim21/Tap1/Slc25a28/Ly6e/Mx2/Parp12/Eif2ak2/Ddx60/Herc6/Dhx58/Cmpk2/Parp9/H2-T23
HALLMARK_IL2_STAT5_SIGNALING	190	-0.444882	-1.70559	0.0001844	0.000685608	Sh3bgrl2/Itga6/Lrrc8c/Col6a1/Spry4/Plec/Furin/Spred2/Igf2r/Ttc39b/Myo1e/Emp1/Adam19/Ckap4/Coch/Lclat1/Abcb1a/Snx9/Lif/Lrig1/Ecm1/Tnfrsf21/Ahnak/Plscr1/Alcam/Nt5e/Cd44/Phtf2/Bhlhe40/Twsg1/Ccnd2/Uck2/Bmp2/Spp1/She/Enpp1/Myo1c/Wls/Map6/Bmpr2/Ahr
HALLMARK_GLYCOLYSIS	182	-0.412612	-1.57404	0.000370233	0.00108892	Plod2/Sdc1/Col5a1/Pam/Vcan/Sdc2/Egfr/Vldlr/Met/Il13ra1/G6pdx/Nt5e/Cd44/Gpc4/Stc1/Glce/Irs2/Me2/Chpf2/Chst2/Slc25a13/Chpf/Ext2/Hdlbp/Qsox1/Me1/Egln3/Gclc/Kif2a/Copb2/Fut8/Kdelr3/Igfbp3/Plod1/Dcn/Stc2/Gfpt1/Agl/Cited2/Pkp2/Gpc1/Artn/Homer1/Ext1/Hs2st1/Cacna1h/Ero1l/Nsdhl
HALLMARK_ESTROGEN_RESPONSE_LATE	176	-0.380541	-1.44598	0.00553403	0.0120305	Areg/Myof/Dhcr7/Perp/Dlg5/Frk/Slc29a1/Slc16a1/Ret/Slc26a2/Flnb/Aff1/Slc7a5/Nrip1/Klf4/Cd44/Ncor2/Celsr2/Scarb1/Chst8/Fkbp5/Cyp26b1/Foxc1/Emp2/St6galnac2/Rps6ka2/Farp1/Jak1/Tfap2c/Ptges/Lamc2/Tiam1/Il6st/Sult2b1/Egr3/Xbp1/Amfr/Elovl5/Abhd2/Klk10/Abca3/Tfpi2/Prss23/Prkar2b/Fabp5/Nbl1/Car2/Tob1/Nab2
HALLMARK_ESTROGEN_RESPONSE_EARLY	180	-0.451736	-1.7204	0.000185185	0.000685608	Aqp3/Areg/Myof/Klf10/Dhcr7/Frk/Mast4/Podxl/Slc16a1/Ret/Slc26a2/Gja1/Flnb/Lrig1/Aff1/Slc7a5/Nrip1/Klf4/Cd44/Med13l/Ugcg/Ncor2/Celsr2/Scarb1/Bhlhe40/Fkbp5/Rara/Cyp26b1/Svil/Foxc1/Rps6ka2/Farp1/Mybbp1a/Gfra1/Tfap2c/Tiparp/Inhbb/Ptges/Tiam1/Il6st/Tmem164/Sult2b1/Nav2/Egr3/Thsd4/Xbp1/Amfr/Elovl5/Abhd2/Klk10/Abca3/Prss23/Nbl1/Igf1r/Tob1/Stc2
HALLMARK_EPITHELIAL_MESENCHYMAL_TRANSITION	190	-0.70895	-2.71798	0.0001844	0.000685608	Lamc1/Col4a2/Col4a1/Postn/Scg2/Bmp1/Col5a2/Col1a2/Cdh2/Plod2/Sdc1/Col6a2/Col12a1/Lama2/Nid2/Grem1/Col3a1/Col5a1/Wnt5a/Areg/Bgn/Pvr/Col6a3/Col5a3/Pdgfrb/Tnc/Cdh6/Vcan/Fbn2/Itgb1/Calu/Col1a1/Matn2/Fn1/Tnfrsf11b/Itga5/P3h1/Plaur/Fstl1/Thbs2/Loxl2/Itgb3/Lrrc15/Flna/Lum/Fbln5/Dab2/Thbs1/Gja1/Fbln2/Tpm1/Ecm1/Fbn1/Serpinh1/Lox/Nt5e/Sntb1/Cd44/Itga2/Sparc/Fzd8/Tgfbr3/Gas1/Spp1/Col11a1/Qsox1/Plod3/Prrx1/C…
HALLMARK_E2F_TARGETS	200	0.484579	1.90603	0.000218866	0.000685608	Stmn1/Luc7l3/Lig1/Pole4/Hmgb2/Mcm6/Dscc1/Tcf19/Tk1/Rpa2/Rad51ap1/Ung/Mcm5/Gins1/Orc6/Birc5/Hmgb3/Mcm7/Pcna/Nasp/Tipin/Psip1/Mxd3/Rfc3/Rfc2/Pttg1/Spc25/Slbp/Trp53/Timeless/Ccne1/Chek1/Nme1/Dut/Dctpp1/Spc24/Mcm3/Cenpm/Ranbp1/Prim2/Rad51c/Naa38/Pold3/Phf5a/Cdkn3/Jpt1/Ube2t/Pnn/Cdc25a/Dek/H2afx/Gins4/Cit/Mcm2/Pold1/Atad2/Brca1/Rrm2/Racgap1/Paics/Lyar/Gins3/Mybl2/Exosc8/Spag5/Rpa3/Ppp1r8/Trip13/Rpa1/M…
HALLMARK_COAGULATION	101	-0.46309	-1.63275	0.00131678	0.00329195	Bmp1/Furin/Cfh/Fn1/Vwf/Itgb3/Thbs1/Fbn1/Plau/Mmp15/Itga2/Thbd/Ctsk/Sparc/Plat/Adam9/Anxa1/Prep/Ctsl/Mmp1b/Capn2/Fyn/Dusp6/Arf4/Lamp2/Lrp1/Pecam1/Mmp14/Gda/Mbl2/Pf4/Serpine1/Tfpi2/Pros1/Timp1/Prss23/Ctsh/Trf/P2ry1
HALLMARK_APICAL_JUNCTION	175	-0.504925	-1.9167	0.000184706	0.000685608	Actc1/Bmp1/Vcl/Cdh4/Cd276/Adamts5/Pcdh1/Cdh6/Vcan/Itgb1/Vwf/Egfr/Tjp1/Tnfrsf11b/Adra1b/Col9a1/Rasa1/Irs1/Nectin3/Msn/Fbn1/Ctnnd1/Actn1/Pkd1/Kcnh2/Itga2/Itga3/Flnc/Zyx/Adam23/Dmp1/Shc1/Adam9/Pik3cb/Ctnna1/Cercam/Myh9/Itgb4/Ptk2/Layn/Slit2/Lamc2/Parva/Nf1/Cdk8/Sorbs3/Nf2/Lima1/Rsu1/Cldn5/Pecam1/Wasl/Tspan4/Crat/Mapk13/Mapk14/Cap1/Sympk/Jup/Dlg1/Cdh11/Actn4/Vasp/Src/Thbs3/Plcg1/B4galt1/Inppl1/Actn3
HALLMARK_ANGIOGENESIS	33	-0.691933	-2.00669	0.000196232	0.000685608	Slco2a1/Postn/Col5a2/Col3a1/Jag1/Vcan/Fgfr1/Fstl1/Lum/Kcnj8/Tnfrsf21/Thbd/Stc1/Ccnd2/Spp1/Ptk2/App
HALLMARK_ANDROGEN_RESPONSE	91	-0.554818	-1.92234	0.00019015	0.000685608	Aldh1a3/Abcc4/Hmgcr/Akap12/Inpp4b/Adamts1/Lman1/Iqgap2/Rps6ka3/Slc26a2/Slc38a2/Actn1/Sec24d/Arid5b/Gnai3/Zmiz1/Elk4/Fkbp5/Dhcr24/Ank/Akt1/Appbp2/Xrcc5/Gsr/Hmgcs1/Elovl5/Abhd2/Zbtb10/Myl12a/Ncoa4/Pgm3/Plpp1/Stk39/B4galt1/Idi1/Ell2/Vapa/Camkk2/Sgk1/Pdlim5/Ccnd1/Ube2i
HALLMARK_ALLOGRAFT_REJECTION	187	0.467803	1.82756	0.000217439	0.000685608	Ly86/Cxcl13/Il18/Ccl12/Cd3d/Cd4/Il1b/Cd3g/Ccl4/C2/Ccl5/Cd86/Zap70/Fyb/Hcls1/Cxcl9/Cd3e/Gzma/H2-DMb2/Gpr65/Stat1/Il12rb1/H2-Oa/Cd96/Cd8b1/Prf1/Ltb/Cd8a/Cd2/Psmb10/Ccl2/Rps19/Irf8/H2-DMa/Fas/Irf7/Cd74/Il2rb/Krt1/Icosl/Gzmb/Il2rg/Ache/H2-Aa/H2-Q1/Thy1/Klrd1/H2-Ob/Nme1/Itk/Gbp2/Cd247/Fasl/Itgal/Irf4/Cd28/Tlr1/Il15/Tapbp/Rps9/Rpl9/Rpl39/Prkcg/Rps3a1/H2-D1/Il12b/Apbb1/Tnf/Ptpn6

## Sheet: Figure S2g
GSEA graph representing the enrichment score of the Fridman senescence pathway in p16-3MR+GCV compared with p16-3MR+vhc GBMs
ID	setSize	enrichmentScore	NES	pvalue	p,adjust	Core Enrichment
FRIDMAN_SENESCENCE_UP	74	-0.487617	-1.65328	0.00265302	0.0190781	Col1a2/Aldh1a3/Igfbp7/Tfap2a/Tnfaip2/Fn1/Thbs1/Cd44/Sparc/Igsf3/Cdkn2b/Filip1l/Map2k3/Smurf2/Tes/Mmp1b/Igfbp5/Vim/Tgfb1i1

## Sheet: Figure  S2h
Relative transcript levels shown as ratios of normalized values of WT+GCV GBMs (n=4) over p16-3MR+GCV GBMs (n=6)
Triplicats Cq	WT+GCV				p16-3MR + GCV
	756+	674	747+	763+	761+	726	749	751+	762+	645
Plaur	23.9994	26.1932	25.2392	25.4562	23.1564	26.1497	29.2667	25.0526	24.2172	25.5871
Areg	23.2597	25.1904	22.4121	24.667	23.3196	24.0841	28.5755	24.72	23.3849	24.8486
TBP (#9)	24.7593	26.4507	25.5447	27.1412	24.1356	25.5131	30.3352	25.3918	24.7383	25.2178
GAPDH	19.1734	19.7529	18.4582	19.7033	17.461	18.7366	23.0412	18.4441	18.3189	19.2154
Ref	21.9664	23.1018	22.0015	23.4222	20.7983	22.1249	26.6882	21.9179	21.5286	22.2166
dCq=Cq-Cqref												ddCq
genotype	WT+GCV				p16-3MR + GCV						dCT (mean )	genotype	WT+GCV				p16-3MR + GCV
animal ID	756+	674	747+	763+	761+	726	749	751+	762+	645		animal ID	756+	674	747+	763+	761+	726	749	751+	762+	645
Plaur	2.03304	3.09143	3.23772	2.034	2.35806	4.02489	2.57854	3.13473	2.6886	3.37048	2.59905	Plaur	-0.566006	0.492382	0.638676	-0.565052	-0.240993	1.42584	-0.020504	0.535679	0.08955	0.771427
Areg	1.29337	2.08855	0.410652	1.24474	2.52132	1.95923	1.88732	2.80209	1.85623	2.63195	1.25933	Areg	0.0340462	0.82922	-0.848675	-0.0145912	1.262	0.699902	0.627995	1.54276	0.596905	1.37262
												2^ddCq
												genotype	WT+GCV				p16-3MR + GCV
												animal ID	756+	674	747+	763+	761+	726	749	751+	762+	645	mean
												Plaur	1.48042	0.71085	0.642302	1.47944	1.18181	0.372203	1.01431	0.689834	0.939816	0.585838	1.07825
												Areg	0.976677	0.562834	1.80085	1.01017	0.416966	0.615614	0.647075	0.343228	0.661171	0.386188	1.08763
												2^-ddCq
												genotype	WT+GCV				p16-3MR + GCV
												animal ID	756+	674	747+	763+	761+	726	749	751+	762+	645	mean
												Plaur	1.37298	0.659261	0.595688	1.37207	1.09604	0.345191	0.940701	0.63977	0.87161	0.543321	1
												Areg	0.897986	0.517486	1.65575	0.928776	0.383371	0.566014	0.59494	0.315575	0.6079	0.355073	1
Triplicats Cq	WT+GCV				p16-3MR + GCV
	756+	674	747+	763+	761+	726	749	751+	762+	645
Bsg	20.8702	24.736	21.9189	22.3354	23.4079	23.5931	23.7105	23.6477	22.9206	22.5857
TBP (#9)	23.6418	28.2266	25.1125	25.8831	25.7712	25.9701	26.1529	24.9017	25.4477	24.7929
GAPDH	17.5007	22.2078	17.7804	19.4149	18.8979	19.4815	20.0871	19.024	19.0563	19.05
Ref	20.5713	25.2172	21.4465	22.649	22.3345	22.7258	23.12	21.9629	22.252	21.9214
dCq=Cq-Cqref												ddCq
genotype	WT+GCV				p16-3MR + GCV						dCT (mean )	genotype	WT+GCV				p16-3MR + GCV
animal ID	756+	674	747+	763+	761+	726	749	751+	762+	645		animal ID	756+	674	747+	763+	761+	726	749	751+	762+	645
Bsg	0.298945	-0.48116	0.472387	-0.313568	1.07333	0.867335	0.590515	1.68482	0.668589	0.664266	-0.0058492	Bsg	0.304794	-0.475311	0.478236	-0.307719	1.07918	0.873184	0.596364	1.69067	0.674438	0.670115
												ddCq
												genotype	WT+GCV				p16-3MR + GCV
												animal ID	756+	674	747+	763+	761+	726	749	751+	762+	645	mean
												Bsg	0.809558	1.39022	0.717855	1.23775	0.473298	0.545941	0.661419	0.309782	0.626576	0.628457	1.03884
												ddCq
												genotype	WT+GCV				p16-3MR + GCV
												animal ID	756+	674	747+	763+	761+	726	749	751+	762+	645	mean
												Bsg	0.779286	1.33823	0.691013	1.19147	0.455601	0.525527	0.636687	0.298199	0.603147	0.604957	1
Triplicats Cq	WT+GCV				p16-3MR + GCV
	756+	674	747+	763+	761+	726	749	751+	762+	645
Timp1	18.4889	20.7892	18.6583	19.0174	19.3485	19.7674	20.3698	19.8945	19.9782	18.9475
Ereg	23.9292	25.806	22.577	23.4048	24.1507	25.467	24.9193	24.5536	24.431	23.8997
Spp1	17.1734	20.7849	19.182	17.6751	19.9713	19.2837	19.7681	19.3099	19.5464	19.1153
Angptl2	21.2233	24.4465	21.9824	20.9596	22.7843	22.7818	23.6968	22.8758	23.1653	22.0473
TBP (#9)	23.6342	25.7109	22.8059	23.5104	22.8074	24.7044	23.7148	23.992	23.8374	23.4735
GAPDH	16.087	19.42	15.8067	16.5284	16.7197	17.3046	17.1286	17.6479	16.6541	16.6609
Ref	19.8606	22.5655	19.3063	20.0194	19.7636	21.0045	20.4217	20.82	20.2457	20.0672
dCq=Cq-Cqref												ddCq
genotype	WT+GCV				p16-3MR + GCV						dCT (mean )	genotype	WT+GCV				p16-3MR + GCV
animal ID	756+	674	747+	763+	761+	726	749	751+	762+	645		animal ID	756+	674	747+	763+	761+	726	749	751+	762+	645
Timp1	-1.37164	-1.77625	-0.64799	-1.00199	-0.415039	-1.23711	-0.0518799	-0.925446	-0.267537	-1.11974	-1.19947	Timp1	-0.17217	-0.576782	0.551478	0.197474	0.784429	-0.0376383	1.14759	0.274022	0.931931	0.0797272
Ereg	4.06863	3.24059	3.27072	3.38542	4.38716	4.46256	4.49753	3.73357	4.18523	3.8325	3.49134	Plaur	0.577291	-0.250753	-0.220617	-0.105921	0.895818	0.971222	1.00619	0.242233	0.693893	0.341161
Spp1	-2.6872	-1.78057	-0.124359	-2.34426	0.207774	-1.72081	-0.653585	-1.51011	-0.699361	-0.951894	-1.7341	Ereg	-0.953102	-0.0464757	1.60974	-0.610161	1.94187	0.0132879	1.08051	0.223986	1.03474	0.782204
Angptl2	1.36274	1.88103	2.67614	0.940196	3.02073	1.77727	3.27504	2.05587	2.91951	1.98008	1.71502	Areg	-0.352287	0.166003	0.961113	-0.774829	1.30571	0.0622431	1.56002	0.340843	1.20449	0.265058
												ddCq
												genotype	WT+GCV				p16-3MR + GCV
												animal ID	756+	674	747+	763+	761+	726	749	751+	762+	645	mean
												Timp1	1.12675	1.49152	0.682321	0.872076	0.580582	1.02643	0.451379	0.827011	0.524156	0.946237	1.04317
												Ereg	0.670221	1.18983	1.16523	1.07618	0.537442	0.510074	0.497859	0.845436	0.618183	0.789406	1.02537
												Spp1	1.93603	1.03274	0.327658	1.52643	0.260279	0.990832	0.472861	0.856196	0.488105	0.581478	1.20571
												Angptl2	1.27658	0.891309	0.51366	1.71099	0.404523	0.957774	0.339146	0.78958	0.433923	0.832165	1.09813
												ddCq
												genotype	WT+GCV				p16-3MR + GCV
												animal ID	756+	674	747+	763+	761+	726	749	751+	762+	645	mean
Comparison of WT+GCV vs p16-3MR+GCV												Timp1	1.08013	1.4298	0.654086	0.835989	0.556557	0.983958	0.432701	0.792788	0.502467	0.907081	1
												Ereg	0.653641	1.16039	1.13641	1.04956	0.524147	0.497456	0.485543	0.824521	0.602891	0.769877	1
Angptl2				Ereg				Areg				Spp1	1.60571	0.856537	0.271754	1.266	0.215871	0.82178	0.392183	0.710116	0.404826	0.482268	1
Mann Whitney test				Mann Whitney test				Mann Whitney test				Angptl2	1.1625	0.811657	0.467757	1.55808	0.368373	0.872182	0.308838	0.719019	0.395145	0.757799	1
P value	0.1143			P value	0.0381			P value	0.0667
Exact or approximate P value?	Exact			Exact or approximate P value?	Exact			Exact or approximate P value?	Exact
P value summary	ns			P value summary	*			P value summary	ns
Significantly different (P < 0.05)?	No			Significantly different (P < 0.05)?	Yes			Significantly different (P < 0.05)?	No
One- or two-tailed P value?	Two-tailed			One- or two-tailed P value?	Two-tailed			One- or two-tailed P value?	Two-tailed
Sum of ranks in column A,B	30 , 25			Sum of ranks in column A,B	32 , 23			Sum of ranks in column A,B	31 , 24
Mann-Whitney U	4			Mann-Whitney U	2			Mann-Whitney U	3
Timp1				Plaur
Mann Whitney test				Mann Whitney test
P value	0.1714			P value	>0,9999
Exact or approximate P value?	Exact			Exact or approximate P value?	Exact
P value summary	ns			P value summary	ns
Significantly different (P < 0.05)?	No			Significantly different (P < 0.05)?	No
One- or two-tailed P value?	Two-tailed			One- or two-tailed P value?	Two-tailed
Sum of ranks in column A,B	29 , 26			Sum of ranks in column A,B	22 , 33
Mann-Whitney U	5			Mann-Whitney U	12
Spp1				Bsg
Mann Whitney test				Mann Whitney test
P value	0.1714			P value	0.0095
Exact or approximate P value?	Exact			Exact or approximate P value?	Exact
P value summary	ns			P value summary	**
Significantly different (P < 0.05)?	No			Significantly different (P < 0.05)?	Yes
One- or two-tailed P value?	Two-tailed			One- or two-tailed P value?	Two-tailed
Sum of ranks in column A,B	29 , 26			Sum of ranks in column A,B	34 , 21
Mann-Whitney U	5			Mann-Whitney U	0

## Sheet: Figure S3c
Graph representing the head to body ratio bioluminescence of GBM-bearing mice over time
	1205_ctl			1198_ctl			1193_p16-3MR			1191_p16-3MR
DPI	Head	Body	Head/Body	Head	Body	Head/Body	Head	Body	Head/Body	Head	Body	Head/Body
14	84010	113400	0.740829	93780	103300	0.907841	393300	282900	1.39024	82950	81230	1.02117
18	172700	97050	1.7795	606700	137800	4.40276	547900	335200	1.63455	193900	116200	1.66867
21	379400	89010	4.26244	1611000	167300	9.62941	1085000	262500	4.13333	301000	127500	2.36078
25	1222000	132000	9.25758	5046000	194500	25.9434	2653000	300400	8.83156	487300	145900	3.33996
28	5948000	97720	60.8678	12640000	160700	78.6559	2485000	221800	11.2038	1221000	86240	14.1582
32	Sacrifice

## Sheet: Figure S3g
GSEA dot plots of DE genes (FDR0.25) in WT+GCV (grey dots) and p16- 3MR+GCV (red dots) GBMs of gene lists from Bhaduri et al
Cluster	ref	NES	p.adjust	Cluster2	Condition
pri-OPClike2_ctl	Mixed Progenitor/Neuron	2.13481	0.00134318	pri-OPClike2	ctl
pri-OPClike2_ctl	Neuron	-2.36081	0.00134318	pri-OPClike2	ctl
pri-OPClike2_ctl	Dividing OPC	-2.33107	0.00134318	pri-OPClike2	ctl
pri-OPClike2_ctl	Dividing Progenitor	-2.38563	0.00134318	pri-OPClike2	ctl
pri-OPClike2_ctl	Dividing Neuron	-3.17996	0.00152381	pri-OPClike2	ctl
pri-OPClike2_ctl	Microglia	-1.92982	0.00187003	pri-OPClike2	ctl
pri-OPClike2_ctl	Protoplasmic Astrocyte	1.84489	0.00640728	pri-OPClike2	ctl
pri-OPClike2_ctl	Pericyte	1.59998	0.0611484	pri-OPClike2	ctl
pri-OPClike2_ctl	Tumor Associated Macrophage	-1.35997	0.196338	pri-OPClike2	ctl
pri-OPClike2_ctl	OPC	1.336	0.206067	pri-OPClike2	ctl
pri-OPClike2_ctl	Glycolytic Progenitor	-1.31179	0.206067	pri-OPClike2	ctl
pri-OPClike2_ctl	Immature Astrocyte	1.29753	0.227301	pri-OPClike2	ctl
pri-OPClike2_ctl	Mature IPC/Newborn	1.10645	0.39367	pri-OPClike2	ctl
pri-OPClike2_ctl	Oligodendrocyte	-1.05571	0.416001	pri-OPClike2	ctl
pri-OPClike2_ctl	Radial Glia	1.04751	0.422507	pri-OPClike2	ctl
pri-OPClike2_ctl	Endothelial	0.990366	0.472182	pri-OPClike2	ctl
pri-OPClike1_ctl	Dividing Neuron	-2.38447	0.00265534	pri-OPClike1	ctl
pri-OPClike1_ctl	Protoplasmic Astrocyte	2.21012	0.00332742	pri-OPClike1	ctl
pri-OPClike1_ctl	OPC	1.87551	0.015528	pri-OPClike1	ctl
pri-OPClike1_ctl	Mixed Progenitor/Neuron	1.81472	0.019382	pri-OPClike1	ctl
pri-OPClike1_ctl	Immature Astrocyte	1.69788	0.0487484	pri-OPClike1	ctl
pri-OPClike1_ctl	Dividing Progenitor	-1.57131	0.0609975	pri-OPClike1	ctl
pri-OPClike1_ctl	Oligodendrocyte	1.60608	0.0627753	pri-OPClike1	ctl
pri-OPClike1_ctl	Tumor Associated Macrophage	-1.42494	0.155187	pri-OPClike1	ctl
pri-OPClike1_ctl	Dividing OPC	-1.35359	0.167894	pri-OPClike1	ctl
pri-OPClike1_ctl	Radial Glia	1.15719	0.380668	pri-OPClike1	ctl
pri-OPClike1_ctl	Microglia	1.0498	0.511828	pri-OPClike1	ctl
pri-OPClike1_ctl	Glycolytic Progenitor	1.00403	0.552791	pri-OPClike1	ctl
pri-OPClike1_ctl	Pericyte	0.969584	0.570398	pri-OPClike1	ctl
pri-OPClike1_ctl	Endothelial	-0.835417	0.765909	pri-OPClike1	ctl
pri-OPClike1_ctl	Mature IPC/Newborn	-0.477758	0.993949	pri-OPClike1	ctl
astrocyte_ctl	Endothelial	2.40164	0.000409752	astrocyte	ctl
astrocyte_ctl	Radial Glia	2.23815	0.000409752	astrocyte	ctl
astrocyte_ctl	Microglia	1.81978	0.000409752	astrocyte	ctl
astrocyte_ctl	Pericyte	2.24803	0.000409752	astrocyte	ctl
astrocyte_ctl	Tumor Associated Macrophage	2.42105	0.000409752	astrocyte	ctl
astrocyte_ctl	Glycolytic Progenitor	2.25686	0.000409752	astrocyte	ctl
astrocyte_ctl	Protoplasmic Astrocyte	1.82028	0.000588019	astrocyte	ctl
astrocyte_ctl	Dividing OPC	-2.5644	0.000588019	astrocyte	ctl
astrocyte_ctl	Dividing Progenitor	-2.01784	0.000588019	astrocyte	ctl
astrocyte_ctl	Mature IPC/Newborn	-2.1248	0.000588019	astrocyte	ctl
astrocyte_ctl	Dividing Neuron	-1.86779	0.000813049	astrocyte	ctl
astrocyte_ctl	OPC	-1.9631	0.000925605	astrocyte	ctl
astrocyte_ctl	Mixed Progenitor/Neuron	1.6861	0.00291977	astrocyte	ctl
astrocyte_ctl	Immature Astrocyte	1.68334	0.0141072	astrocyte	ctl
astrocyte_ctl	Oligodendrocyte	-1.24957	0.11371	astrocyte	ctl
astrocyte_ctl	Neuron	-1.19617	0.224936	astrocyte	ctl
pri-OPClike4_ctl	Dividing OPC	-2.1299	0.0588235	pri-OPClike4	ctl
pri-OPClike4_ctl	Dividing Progenitor	-2.18264	0.0652174	pri-OPClike4	ctl
pri-OPClike4_ctl	Endothelial	1.1136	0.215794	pri-OPClike4	ctl
NPlike_ctl	Dividing Neuron	-2.64081	0.000354803	NPlike	ctl
NPlike_ctl	Dividing Progenitor	-2.31761	0.000354803	NPlike	ctl
NPlike_ctl	Dividing OPC	-2.34012	0.000354803	NPlike	ctl
NPlike_ctl	Pericyte	2.5276	0.000354803	NPlike	ctl
NPlike_ctl	Radial Glia	2.50732	0.000354803	NPlike	ctl
NPlike_ctl	Endothelial	2.70366	0.000354803	NPlike	ctl
NPlike_ctl	Mixed Progenitor/Neuron	2.35238	0.000354803	NPlike	ctl
NPlike_ctl	Immature Astrocyte	2.25713	0.000354803	NPlike	ctl
NPlike_ctl	Microglia	1.88229	0.00587675	NPlike	ctl
NPlike_ctl	Protoplasmic Astrocyte	1.57185	0.0575521	NPlike	ctl
NPlike_ctl	OPC	1.32034	0.156903	NPlike	ctl
NPlike_ctl	Mature IPC/Newborn	1.22973	0.201134	NPlike	ctl
NPlike_ctl	Oligodendrocyte	1.12472	0.300151	NPlike	ctl
low_quality_cells_ctl	Dividing Neuron	-2.57345	0.000267899	low_quality_cells	ctl
low_quality_cells_ctl	Microglia	-2.59675	0.000267899	low_quality_cells	ctl
low_quality_cells_ctl	Neuron	-2.99759	0.000267899	low_quality_cells	ctl
low_quality_cells_ctl	Oligodendrocyte	-2.15346	0.000267899	low_quality_cells	ctl
low_quality_cells_ctl	Radial Glia	-2.18682	0.000267899	low_quality_cells	ctl
low_quality_cells_ctl	Glycolytic Progenitor	-2.5426	0.000267899	low_quality_cells	ctl
low_quality_cells_ctl	Tumor Associated Macrophage	-1.58127	0.0244311	low_quality_cells	ctl
low_quality_cells_ctl	Pericyte	1.53201	0.0387097	low_quality_cells	ctl
low_quality_cells_ctl	OPC	-1.29959	0.153204	low_quality_cells	ctl
low_quality_cells_ctl	Immature Astrocyte	-1.32861	0.186895	low_quality_cells	ctl
low_quality_cells_ctl	Mixed Progenitor/Neuron	-1.16327	0.344831	low_quality_cells	ctl
low_quality_cells_ctl	Dividing OPC	-1.14667	0.344831	low_quality_cells	ctl
low_quality_cells_ctl	Dividing Progenitor	-1.14819	0.344831	low_quality_cells	ctl
low_quality_cells_ctl	Protoplasmic Astrocyte	-1.07415	0.421995	low_quality_cells	ctl
low_quality_cells_ctl	Endothelial	-1.05946	0.421995	low_quality_cells	ctl
low_quality_cells_ctl	Mature IPC/Newborn	-0.700309	0.894646	low_quality_cells	ctl
pri-OPClike3_ctl	Dividing Neuron	1.91386	0.000882457	pri-OPClike3	ctl
pri-OPClike3_ctl	Dividing OPC	1.85716	0.000882457	pri-OPClike3	ctl
pri-OPClike3_ctl	Dividing Progenitor	1.74072	0.0033929	pri-OPClike3	ctl
pri-OPClike3_ctl	Mature IPC/Newborn	1.48226	0.109848	pri-OPClike3	ctl
pri-OPClike3_ctl	Oligodendrocyte	1.32886	0.264811	pri-OPClike3	ctl
pri-OPClike3_ctl	Tumor Associated Macrophage	-1.3698	0.264811	pri-OPClike3	ctl
pri-OPClike3_ctl	Microglia	1.30646	0.264811	pri-OPClike3	ctl
pri-OPClike3_ctl	Glycolytic Progenitor	-1.29602	0.334068	pri-OPClike3	ctl
pri-OPClike3_ctl	Pericyte	-1.13769	0.416071	pri-OPClike3	ctl
pri-OPClike3_ctl	OPC	1.1853	0.416071	pri-OPClike3	ctl
pri-OPClike3_ctl	Protoplasmic Astrocyte	-1.12279	0.455803	pri-OPClike3	ctl
pri-OPClike3_ctl	Immature Astrocyte	-0.825339	0.820655	pri-OPClike3	ctl
pri-OPClike3_ctl	Endothelial	-0.7701	0.935273	pri-OPClike3	ctl
pri-OPClike3_ctl	Radial Glia	0.679311	0.935273	pri-OPClike3	ctl
pri-OPClike3_ctl	Mixed Progenitor/Neuron	-0.612964	0.935273	pri-OPClike3	ctl
G2/M(1)_ctl	Immature Astrocyte	-3.1775	0.150785	G2/M(1)	ctl
G2/M(1)_ctl	Dividing Neuron	1.1501	0.150785	G2/M(1)	ctl
G2/M(1)_ctl	Glycolytic Progenitor	-3.62746	0.19697	G2/M(1)	ctl
G2/M(1)_ctl	Dividing Progenitor	1.16465	0.277392	G2/M(1)	ctl
G2/M(1)_ctl	Dividing OPC	1.16027	0.277392	G2/M(1)	ctl
G2/M(1)_ctl	Pericyte	-1.56867	0.361111	G2/M(1)	ctl
G2/M(1)_ctl	Tumor Associated Macrophage	-4.142	0.361111	G2/M(1)	ctl
G2/M(1)_ctl	Protoplasmic Astrocyte	-2.39079	0.361111	G2/M(1)	ctl
G2/M(1)_ctl	Mixed Progenitor/Neuron	-2.07641	0.361111	G2/M(1)	ctl
G2/M(1)_ctl	OPC	-0.924727	0.983802	G2/M(1)	ctl
G2/M(1)_ctl	Neuron	0.798272	0.983802	G2/M(1)	ctl
G2/M(1)_ctl	Mature IPC/Newborn	0.773773	0.983802	G2/M(1)	ctl
G2/M(1)_ctl	Oligodendrocyte	0.677932	0.983802	G2/M(1)	ctl
G1/S(1)_ctl	Dividing Neuron	1.23899	0.0565443	G1/S(1)	ctl
G1/S(1)_ctl	Dividing OPC	1.34204	0.0565443	G1/S(1)	ctl
G1/S(1)_ctl	Immature Astrocyte	-2.57399	0.0935906	G1/S(1)	ctl
G1/S(1)_ctl	Dividing Progenitor	1.26205	0.0935906	G1/S(1)	ctl
G1/S(1)_ctl	Tumor Associated Macrophage	-2.86923	0.12037	G1/S(1)	ctl
G1/S(1)_ctl	Glycolytic Progenitor	-1.6896	0.12037	G1/S(1)	ctl
G1/S(1)_ctl	Pericyte	-2.73861	0.371429	G1/S(1)	ctl
G1/S(1)_ctl	Protoplasmic Astrocyte	-2.52901	0.40625	G1/S(1)	ctl
G1/S(1)_ctl	Neuron	1.04628	0.615419	G1/S(1)	ctl
G1/S(1)_ctl	Mixed Progenitor/Neuron	-2.12785	0.65	G1/S(1)	ctl
G1/S(1)_ctl	Mature IPC/Newborn	0.869453	0.968876	G1/S(1)	ctl
G1/S(1)_ctl	Microglia	0.706162	1	G1/S(1)	ctl
G1/S(1)_ctl	OPC	-0.816187	1	G1/S(1)	ctl
hypoxic_cells_ctl	Radial Glia	1.93182	0.000623053	hypoxic_cells	ctl
hypoxic_cells_ctl	Endothelial	1.94791	0.000623053	hypoxic_cells	ctl
hypoxic_cells_ctl	Glycolytic Progenitor	1.97106	0.000623053	hypoxic_cells	ctl
hypoxic_cells_ctl	Microglia	1.79449	0.00127132	hypoxic_cells	ctl
hypoxic_cells_ctl	Tumor Associated Macrophage	1.72696	0.00336449	hypoxic_cells	ctl
hypoxic_cells_ctl	Dividing OPC	-2.50942	0.00405988	hypoxic_cells	ctl
hypoxic_cells_ctl	Dividing Progenitor	-2.52483	0.00405988	hypoxic_cells	ctl
hypoxic_cells_ctl	Mature IPC/Newborn	-2.07554	0.00433369	hypoxic_cells	ctl
hypoxic_cells_ctl	Protoplasmic Astrocyte	1.58712	0.0192778	hypoxic_cells	ctl
hypoxic_cells_ctl	Dividing Neuron	-1.88914	0.0271186	hypoxic_cells	ctl
hypoxic_cells_ctl	Neuron	1.18802	0.393734	hypoxic_cells	ctl
hypoxic_cells_ctl	Immature Astrocyte	1.16898	0.393734	hypoxic_cells	ctl
hypoxic_cells_ctl	OPC	-1.11465	0.393734	hypoxic_cells	ctl
hypoxic_cells_ctl	Pericyte	-1.04754	0.447389	hypoxic_cells	ctl
hypoxic_cells_ctl	Mixed Progenitor/Neuron	1.01671	0.524322	hypoxic_cells	ctl
hypoxic_cells_ctl	Oligodendrocyte	0.547564	0.944047	hypoxic_cells	ctl
neuron_ctl	Glycolytic Progenitor	-2.39628	0.0888889	neuron	ctl
neuron_ctl	Immature Astrocyte	-1.72732	0.0888889	neuron	ctl
neuron_ctl	Tumor Associated Macrophage	-1.71772	0.0888889	neuron	ctl
neuron_ctl	Mixed Progenitor/Neuron	-1.63545	0.0888889	neuron	ctl
neuron_ctl	Endothelial	-2.09561	0.0914286	neuron	ctl
neuron_ctl	Neuron	-1.53456	0.115942	neuron	ctl
neuron_ctl	Protoplasmic Astrocyte	-1.14687	0.315271	neuron	ctl
neuron_ctl	Radial Glia	-2.2773	0.333333	neuron	ctl
neuron_ctl	Oligodendrocyte	-1.27673	0.355556	neuron	ctl
neuron_ctl	Microglia	-2.80458	0.533333	neuron	ctl
neuron_ctl	Mature IPC/Newborn	1.02632	0.762321	neuron	ctl
neuron_ctl	OPC	0.713955	1	neuron	ctl
neuron_ctl	Pericyte	0.559553	1	neuron	ctl
neuron_ctl	Dividing Progenitor	0.487983	1	neuron	ctl
neuron_ctl	Dividing OPC	0.449448	1	neuron	ctl
neuron_ctl	Dividing Neuron	0.327306	1	neuron	ctl
mOL_ctl	Oligodendrocyte	1.61025	0.0015009	mOL	ctl
mOL_ctl	Dividing Progenitor	-2.09715	0.0170648	mOL	ctl
mOL_ctl	Glycolytic Progenitor	-2.63237	0.0170648	mOL	ctl
mOL_ctl	Neuron	-3.6568	0.0221893	mOL	ctl
mOL_ctl	Mature IPC/Newborn	-1.59311	0.0252101	mOL	ctl
mOL_ctl	Radial Glia	-2.03365	0.0595238	mOL	ctl
mOL_ctl	Dividing OPC	-1.4066	0.0684619	mOL	ctl
mOL_ctl	Mixed Progenitor/Neuron	-1.26003	0.0901442	mOL	ctl
mOL_ctl	Microglia	-2.66517	0.138889	mOL	ctl
mOL_ctl	Immature Astrocyte	-1.07887	0.455898	mOL	ctl
mOL_ctl	Protoplasmic Astrocyte	1.07448	0.491063	mOL	ctl
mOL_ctl	Endothelial	0.829384	0.914909	mOL	ctl
mOL_ctl	Tumor Associated Macrophage	0.726798	0.914909	mOL	ctl
mOL_ctl	Pericyte	0.750933	0.914909	mOL	ctl
mOL_ctl	OPC	0.701916	0.914909	mOL	ctl
G2/M(2)_ctl	Dividing Neuron	1.43619	0.00139986	G2/M(2)	ctl
G2/M(2)_ctl	Dividing Progenitor	1.40519	0.0153005	G2/M(2)	ctl
G2/M(2)_ctl	Immature Astrocyte	-2.26856	0.0153005	G2/M(2)	ctl
G2/M(2)_ctl	Dividing OPC	1.37501	0.0245614	G2/M(2)	ctl
G2/M(2)_ctl	Glycolytic Progenitor	-2.11456	0.0245614	G2/M(2)	ctl
G2/M(2)_ctl	Tumor Associated Macrophage	-2.96527	0.0253623	G2/M(2)	ctl
G2/M(2)_ctl	Protoplasmic Astrocyte	-2.56975	0.0322581	G2/M(2)	ctl
G2/M(2)_ctl	Neuron	1.39463	0.0542847	G2/M(2)	ctl
G2/M(2)_ctl	Mixed Progenitor/Neuron	-1.33565	0.10728	G2/M(2)	ctl
G2/M(2)_ctl	Pericyte	-1.23699	0.180645	G2/M(2)	ctl
G2/M(2)_ctl	Mature IPC/Newborn	1.04714	0.540475	G2/M(2)	ctl
G2/M(2)_ctl	OPC	0.884092	0.830681	G2/M(2)	ctl
G2/M(2)_ctl	Microglia	0.834742	0.910878	G2/M(2)	ctl
G2/M(2)_ctl	Oligodendrocyte	0.725299	0.930358	G2/M(2)	ctl
COP_ctl	Tumor Associated Macrophage	-2.04639	0.0169851	COP	ctl
COP_ctl	Glycolytic Progenitor	-2.45263	0.0169851	COP	ctl
COP_ctl	Neuron	-2.61259	0.017316	COP	ctl
COP_ctl	Endothelial	-1.68338	0.0470588	COP	ctl
COP_ctl	Pericyte	-1.44921	0.0503145	COP	ctl
COP_ctl	Radial Glia	-1.98497	0.0503145	COP	ctl
COP_ctl	Microglia	-2.18952	0.100483	COP	ctl
COP_ctl	Oligodendrocyte	1.26829	0.100483	COP	ctl
COP_ctl	Mixed Progenitor/Neuron	-1.36144	0.100483	COP	ctl
COP_ctl	Dividing Neuron	-2.04943	0.228571	COP	ctl
COP_ctl	Dividing OPC	0.840038	0.88168	COP	ctl
COP_ctl	Protoplasmic Astrocyte	0.883444	0.88168	COP	ctl
COP_ctl	OPC	0.872652	0.88168	COP	ctl
COP_ctl	Immature Astrocyte	0.589864	0.930443	COP	ctl
COP_ctl	Mature IPC/Newborn	0.634574	0.930443	COP	ctl
COP_ctl	Dividing Progenitor	0.581215	0.930443	COP	ctl
G1/S(2)_ctl	Immature Astrocyte	-2.66091	0.0460123	G1/S(2)	ctl
G1/S(2)_ctl	Protoplasmic Astrocyte	-2.15713	0.05	G1/S(2)	ctl
G1/S(2)_ctl	Tumor Associated Macrophage	-3.01199	0.05	G1/S(2)	ctl
G1/S(2)_ctl	Mixed Progenitor/Neuron	-2.61721	0.0520833	G1/S(2)	ctl
G1/S(2)_ctl	Pericyte	-2.47577	0.075	G1/S(2)	ctl
G1/S(2)_ctl	Radial Glia	-3.91071	0.3125	G1/S(2)	ctl
G1/S(2)_ctl	Glycolytic Progenitor	-1.17978	0.342857	G1/S(2)	ctl
G1/S(2)_ctl	Oligodendrocyte	-1.16319	0.348214	G1/S(2)	ctl
G1/S(2)_ctl	Endothelial	-3.60801	0.416667	G1/S(2)	ctl
G1/S(2)_ctl	Dividing OPC	1.03116	0.641848	G1/S(2)	ctl
G1/S(2)_ctl	Dividing Progenitor	1.02077	0.641848	G1/S(2)	ctl
G1/S(2)_ctl	Dividing Neuron	0.97741	0.716678	G1/S(2)	ctl
G1/S(2)_ctl	Mature IPC/Newborn	0.938885	0.726916	G1/S(2)	ctl
G1/S(2)_ctl	OPC	-0.860192	0.793348	G1/S(2)	ctl
G1/S(2)_ctl	Microglia	0.409775	0.9995	G1/S(2)	ctl
repressed_cell_ctl	Pericyte	1.69188	0.0737842	repressed_cell	ctl
repressed_cell_ctl	Endothelial	1.21013	0.419027	repressed_cell	ctl
repressed_cell_ctl	Dividing Neuron	-0.902877	0.773273	repressed_cell	ctl
repressed_cell_ctl	Oligodendrocyte	-0.747925	0.787837	repressed_cell	ctl
ECM_remodelling_cell_ctl	Neuron	-1.34493	0.530612	ECM_remodelling_cell	ctl
ECM_remodelling_cell_ctl	Dividing OPC	-2.77294	1	ECM_remodelling_cell	ctl
ECM_remodelling_cell_ctl	Dividing Progenitor	-1.58364	1	ECM_remodelling_cell	ctl
ECM_remodelling_cell_ctl	Tumor Associated Macrophage	0.861411	1	ECM_remodelling_cell	ctl
ECM_remodelling_cell_ctl	Mixed Progenitor/Neuron	0.869204	1	ECM_remodelling_cell	ctl
ECM_remodelling_cell_ctl	Glycolytic Progenitor	0.65514	1	ECM_remodelling_cell	ctl
ECM_remodelling_cell_ctl	Pericyte	0.794401	1	ECM_remodelling_cell	ctl
ECM_remodelling_cell_ctl	Microglia	0.794998	1	ECM_remodelling_cell	ctl
ECM_remodelling_cell_ctl	Immature Astrocyte	0.526665	1	ECM_remodelling_cell	ctl
ECM_remodelling_cell_ctl	Oligodendrocyte	0.730146	1	ECM_remodelling_cell	ctl
ECM_remodelling_cell_ctl	Radial Glia	0.723476	1	ECM_remodelling_cell	ctl
ECM_remodelling_cell_ctl	Endothelial	0.72004	1	ECM_remodelling_cell	ctl
ECM_remodelling_cell_ctl	Dividing Neuron	0.405682	1	ECM_remodelling_cell	ctl
astrocyte_p16	Pericyte	1.70913	0.0069025	astrocyte	p16
astrocyte_p16	Dividing OPC	-1.82564	0.0069025	astrocyte	p16
astrocyte_p16	Endothelial	1.60873	0.00839983	astrocyte	p16
astrocyte_p16	Mature IPC/Newborn	-1.73795	0.0140899	astrocyte	p16
astrocyte_p16	Radial Glia	1.54935	0.0140899	astrocyte	p16
astrocyte_p16	Tumor Associated Macrophage	1.64988	0.0140899	astrocyte	p16
astrocyte_p16	Protoplasmic Astrocyte	1.48781	0.030303	astrocyte	p16
astrocyte_p16	Oligodendrocyte	-1.50041	0.030303	astrocyte	p16
astrocyte_p16	Glycolytic Progenitor	1.54237	0.0510469	astrocyte	p16
astrocyte_p16	OPC	-1.42959	0.0510469	astrocyte	p16
astrocyte_p16	Dividing Progenitor	-1.38189	0.0659492	astrocyte	p16
astrocyte_p16	Dividing Neuron	-1.23469	0.0707071	astrocyte	p16
astrocyte_p16	Immature Astrocyte	1.42581	0.0862977	astrocyte	p16
astrocyte_p16	Microglia	1.33122	0.0887334	astrocyte	p16
astrocyte_p16	Mixed Progenitor/Neuron	1.26253	0.157082	astrocyte	p16
astrocyte_p16	Neuron	-1.16589	0.258431	astrocyte	p16
pri-OPClike2_p16	Protoplasmic Astrocyte	2.0478	0.00209671	pri-OPClike2	p16
pri-OPClike2_p16	Neuron	-2.35061	0.0022494	pri-OPClike2	p16
pri-OPClike2_p16	Dividing OPC	-2.11506	0.0022494	pri-OPClike2	p16
pri-OPClike2_p16	Dividing Neuron	-2.92442	0.00284066	pri-OPClike2	p16
pri-OPClike2_p16	Dividing Progenitor	-1.99755	0.00284066	pri-OPClike2	p16
pri-OPClike2_p16	Mixed Progenitor/Neuron	1.69299	0.02551	pri-OPClike2	p16
pri-OPClike2_p16	Microglia	-1.52192	0.0456122	pri-OPClike2	p16
pri-OPClike2_p16	OPC	1.60497	0.0456122	pri-OPClike2	p16
pri-OPClike2_p16	Oligodendrocyte	-1.43906	0.0798525	pri-OPClike2	p16
pri-OPClike2_p16	Pericyte	1.48949	0.0798525	pri-OPClike2	p16
pri-OPClike2_p16	Immature Astrocyte	1.32829	0.20811	pri-OPClike2	p16
pri-OPClike2_p16	Tumor Associated Macrophage	-1.17471	0.308874	pri-OPClike2	p16
pri-OPClike2_p16	Endothelial	1.10858	0.382335	pri-OPClike2	p16
pri-OPClike2_p16	Mature IPC/Newborn	1.10435	0.382335	pri-OPClike2	p16
pri-OPClike2_p16	Glycolytic Progenitor	0.946918	0.567971	pri-OPClike2	p16
pri-OPClike2_p16	Radial Glia	0.793421	0.760078	pri-OPClike2	p16
NPlike_p16	Radial Glia	2.21635	0.000519143	NPlike	p16
NPlike_p16	Endothelial	2.43595	0.000519143	NPlike	p16
NPlike_p16	Tumor Associated Macrophage	2.11049	0.000519143	NPlike	p16
NPlike_p16	Glycolytic Progenitor	2.26318	0.000519143	NPlike	p16
NPlike_p16	Mixed Progenitor/Neuron	2.00424	0.000750557	NPlike	p16
NPlike_p16	Pericyte	1.97088	0.00126999	NPlike	p16
NPlike_p16	Microglia	1.84408	0.00143164	NPlike	p16
NPlike_p16	Dividing Progenitor	-2.09978	0.00143164	NPlike	p16
NPlike_p16	Dividing OPC	-2.03117	0.00337553	NPlike	p16
NPlike_p16	Dividing Neuron	-1.54534	0.00857117	NPlike	p16
NPlike_p16	Immature Astrocyte	1.70773	0.00857117	NPlike	p16
NPlike_p16	Mature IPC/Newborn	1.44291	0.0618375	NPlike	p16
NPlike_p16	OPC	1.41898	0.0802356	NPlike	p16
NPlike_p16	Neuron	1.32719	0.173165	NPlike	p16
NPlike_p16	Protoplasmic Astrocyte	0.883613	0.683052	NPlike	p16
NPlike_p16	Oligodendrocyte	0.79531	0.778616	NPlike	p16
G1/S(1)_p16	Dividing Neuron	1.29054	0.00439956	G1/S(1)	p16
G1/S(1)_p16	Dividing Progenitor	1.40024	0.00714929	G1/S(1)	p16
G1/S(1)_p16	Dividing OPC	1.35242	0.0175982	G1/S(1)	p16
G1/S(1)_p16	Tumor Associated Macrophage	-2.41661	0.0323529	G1/S(1)	p16
G1/S(1)_p16	Immature Astrocyte	-2.72601	0.0323529	G1/S(1)	p16
G1/S(1)_p16	Glycolytic Progenitor	-1.52658	0.086478	G1/S(1)	p16
G1/S(1)_p16	Neuron	1.09719	0.458333	G1/S(1)	p16
G1/S(1)_p16	Pericyte	-2.54289	0.458333	G1/S(1)	p16
G1/S(1)_p16	Radial Glia	-2.82147	0.611111	G1/S(1)	p16
G1/S(1)_p16	Mature IPC/Newborn	0.920832	0.791261	G1/S(1)	p16
G1/S(1)_p16	Microglia	0.813396	0.907709	G1/S(1)	p16
G1/S(2)_p16	Tumor Associated Macrophage	-2.66949	0.0244328	G1/S(2)	p16
G1/S(2)_p16	Mixed Progenitor/Neuron	-2.48447	0.0244328	G1/S(2)	p16
G1/S(2)_p16	Protoplasmic Astrocyte	-1.83898	0.0244328	G1/S(2)	p16
G1/S(2)_p16	Pericyte	-1.98261	0.0253623	G1/S(2)	p16
G1/S(2)_p16	Radial Glia	-2.7956	0.0294737	G1/S(2)	p16
G1/S(2)_p16	Endothelial	-2.318	0.0648148	G1/S(2)	p16
G1/S(2)_p16	Glycolytic Progenitor	-1.25973	0.208333	G1/S(2)	p16
G1/S(2)_p16	Oligodendrocyte	-1.42597	0.291667	G1/S(2)	p16
G1/S(2)_p16	Dividing OPC	0.990383	0.828996	G1/S(2)	p16
G1/S(2)_p16	Dividing Progenitor	0.955195	0.840337	G1/S(2)	p16
G1/S(2)_p16	Dividing Neuron	0.924818	0.925435	G1/S(2)	p16
G1/S(2)_p16	Mature IPC/Newborn	0.812819	0.957301	G1/S(2)	p16
G1/S(2)_p16	Microglia	0.67943	0.992732	G1/S(2)	p16
G1/S(2)_p16	OPC	0.496624	0.992732	G1/S(2)	p16
G2/M(2)_p16	Dividing Neuron	1.37792	0.00159984	G2/M(2)	p16
G2/M(2)_p16	Tumor Associated Macrophage	-2.32128	0.0210526	G2/M(2)	p16
G2/M(2)_p16	Immature Astrocyte	-2.4067	0.0310078	G2/M(2)	p16
G2/M(2)_p16	Dividing Progenitor	1.3255	0.0324065	G2/M(2)	p16
G2/M(2)_p16	Glycolytic Progenitor	-1.73734	0.0589474	G2/M(2)	p16
G2/M(2)_p16	Dividing OPC	1.26412	0.0653333	G2/M(2)	p16
G2/M(2)_p16	Neuron	1.35594	0.0828722	G2/M(2)	p16
G2/M(2)_p16	Protoplasmic Astrocyte	-2.94711	0.0909091	G2/M(2)	p16
G2/M(2)_p16	Mixed Progenitor/Neuron	-1.34183	0.222222	G2/M(2)	p16
G2/M(2)_p16	Endothelial	-1.34651	0.4	G2/M(2)	p16
G2/M(2)_p16	Radial Glia	-1.14607	0.408163	G2/M(2)	p16
G2/M(2)_p16	Pericyte	-1.07774	0.408163	G2/M(2)	p16
G2/M(2)_p16	Mature IPC/Newborn	0.800557	0.9994	G2/M(2)	p16
G2/M(2)_p16	Microglia	0.71362	0.9994	G2/M(2)	p16
G2/M(2)_p16	OPC	0.442991	0.9994	G2/M(2)	p16
G2/M(2)_p16	Oligodendrocyte	0.460015	0.9994	G2/M(2)	p16
pri-OPClike1_p16	Dividing Neuron	-2.54712	0.00272579	pri-OPClike1	p16
pri-OPClike1_p16	Protoplasmic Astrocyte	2.22338	0.00272579	pri-OPClike1	p16
pri-OPClike1_p16	Immature Astrocyte	1.82981	0.0354784	pri-OPClike1	p16
pri-OPClike1_p16	Mixed Progenitor/Neuron	1.7519	0.0354784	pri-OPClike1	p16
pri-OPClike1_p16	OPC	1.64184	0.0664506	pri-OPClike1	p16
pri-OPClike1_p16	Radial Glia	1.44476	0.127741	pri-OPClike1	p16
pri-OPClike1_p16	Dividing OPC	-1.42281	0.127741	pri-OPClike1	p16
pri-OPClike1_p16	Dividing Progenitor	-1.41767	0.127741	pri-OPClike1	p16
pri-OPClike1_p16	Oligodendrocyte	1.39937	0.133194	pri-OPClike1	p16
pri-OPClike1_p16	Pericyte	1.08372	0.485455	pri-OPClike1	p16
pri-OPClike1_p16	Glycolytic Progenitor	-1.07466	0.485455	pri-OPClike1	p16
pri-OPClike1_p16	Mature IPC/Newborn	-0.928586	0.69858	pri-OPClike1	p16
pri-OPClike1_p16	Endothelial	0.871815	0.75315	pri-OPClike1	p16
pri-OPClike1_p16	Microglia	0.747264	0.886526	pri-OPClike1	p16
pri-OPClike1_p16	Tumor Associated Macrophage	-0.660121	0.886526	pri-OPClike1	p16
pri-OPClike4_p16	Dividing OPC	-2.05572	0.104167	pri-OPClike4	p16
pri-OPClike4_p16	Dividing Progenitor	-2.07831	0.104167	pri-OPClike4	p16
pri-OPClike4_p16	Endothelial	1.14766	0.211691	pri-OPClike4	p16
pri-OPClike4_p16	Microglia	1.11638	0.289569	pri-OPClike4	p16
pri-OPClike4_p16	Oligodendrocyte	1.08074	0.317265	pri-OPClike4	p16
COP_p16	Glycolytic Progenitor	-2.80481	0.0264026	COP	p16
COP_p16	Neuron	-2.90787	0.0264026	COP	p16
COP_p16	Endothelial	-1.58795	0.0264026	COP	p16
COP_p16	Pericyte	-1.5602	0.0264026	COP	p16
COP_p16	Mixed Progenitor/Neuron	-1.57539	0.0264026	COP	p16
COP_p16	Radial Glia	-2.07568	0.0264026	COP	p16
COP_p16	Mature IPC/Newborn	-1.45251	0.0336134	COP	p16
COP_p16	Tumor Associated Macrophage	-1.55164	0.0337079	COP	p16
COP_p16	Oligodendrocyte	1.31423	0.0337079	COP	p16
COP_p16	Microglia	-2.47132	0.0444444	COP	p16
COP_p16	Dividing Progenitor	-1.34301	0.0828283	COP	p16
COP_p16	Immature Astrocyte	-1.34491	0.0828283	COP	p16
COP_p16	Dividing Neuron	-2.34444	0.111888	COP	p16
COP_p16	Dividing OPC	-1.27635	0.121382	COP	p16
COP_p16	Protoplasmic Astrocyte	0.936633	0.676975	COP	p16
COP_p16	OPC	0.871585	0.726945	COP	p16
mOL_p16	Oligodendrocyte	1.92284	0.00161209	mOL	p16
mOL_p16	Dividing OPC	-1.69607	0.00500313	mOL	p16
mOL_p16	Dividing Progenitor	-1.9546	0.00500313	mOL	p16
mOL_p16	Glycolytic Progenitor	-2.87513	0.00500313	mOL	p16
mOL_p16	OPC	-1.55156	0.00500313	mOL	p16
mOL_p16	Neuron	-3.83545	0.00500313	mOL	p16
mOL_p16	Mature IPC/Newborn	-1.73471	0.00509068	mOL	p16
mOL_p16	Radial Glia	-2.16386	0.00813008	mOL	p16
mOL_p16	Microglia	-2.8079	0.0153257	mOL	p16
mOL_p16	Mixed Progenitor/Neuron	-1.33265	0.0451709	mOL	p16
mOL_p16	Dividing Neuron	-3.15363	0.132231	mOL	p16
mOL_p16	Immature Astrocyte	-1.22338	0.163135	mOL	p16
mOL_p16	Protoplasmic Astrocyte	1.18425	0.189886	mOL	p16
mOL_p16	Endothelial	-1.02856	0.41037	mOL	p16
mOL_p16	Pericyte	0.91836	0.690895	mOL	p16
mOL_p16	Tumor Associated Macrophage	0.825187	0.76647	mOL	p16
G2/M(1)_p16	Immature Astrocyte	-3.17539	0.142466	G2/M(1)	p16
G2/M(1)_p16	Dividing Progenitor	1.22811	0.142466	G2/M(1)	p16
G2/M(1)_p16	Tumor Associated Macrophage	-3.3046	0.142466	G2/M(1)	p16
G2/M(1)_p16	Glycolytic Progenitor	-3.34591	0.142466	G2/M(1)	p16
G2/M(1)_p16	Dividing Neuron	1.12394	0.142466	G2/M(1)	p16
G2/M(1)_p16	Dividing OPC	1.17587	0.180032	G2/M(1)	p16
G2/M(1)_p16	Protoplasmic Astrocyte	-1.94526	0.464286	G2/M(1)	p16
G2/M(1)_p16	OPC	-1.57241	0.481481	G2/M(1)	p16
G2/M(1)_p16	Mixed Progenitor/Neuron	-1.58896	0.481481	G2/M(1)	p16
G2/M(1)_p16	Pericyte	-0.901502	0.8125	G2/M(1)	p16
G2/M(1)_p16	Neuron	0.776236	0.9997	G2/M(1)	p16
G2/M(1)_p16	Mature IPC/Newborn	0.662095	0.9997	G2/M(1)	p16
G2/M(1)_p16	Oligodendrocyte	0.530267	0.9997	G2/M(1)	p16
hypoxic_cells_p16	Dividing Neuron	1.70249	0.000324116	hypoxic_cells	p16
hypoxic_cells_p16	Microglia	1.96104	0.000324116	hypoxic_cells	p16
hypoxic_cells_p16	Neuron	2.03696	0.000324116	hypoxic_cells	p16
hypoxic_cells_p16	Radial Glia	1.66199	0.000324116	hypoxic_cells	p16
hypoxic_cells_p16	Glycolytic Progenitor	1.93436	0.000324116	hypoxic_cells	p16
hypoxic_cells_p16	Endothelial	1.52135	0.00323396	hypoxic_cells	p16
hypoxic_cells_p16	Dividing Progenitor	-2.39505	0.00731596	hypoxic_cells	p16
hypoxic_cells_p16	OPC	-2.12733	0.00731596	hypoxic_cells	p16
hypoxic_cells_p16	Dividing OPC	-2.02123	0.00731596	hypoxic_cells	p16
hypoxic_cells_p16	Tumor Associated Macrophage	1.55649	0.00801503	hypoxic_cells	p16
hypoxic_cells_p16	Mature IPC/Newborn	-1.74976	0.0192231	hypoxic_cells	p16
hypoxic_cells_p16	Protoplasmic Astrocyte	-1.48393	0.0438596	hypoxic_cells	p16
hypoxic_cells_p16	Oligodendrocyte	1.14451	0.242385	hypoxic_cells	p16
hypoxic_cells_p16	Pericyte	-1.03537	0.430459	hypoxic_cells	p16
hypoxic_cells_p16	Immature Astrocyte	0.790308	0.831745	hypoxic_cells	p16
hypoxic_cells_p16	Mixed Progenitor/Neuron	0.621333	0.943027	hypoxic_cells	p16
pri-OPClike3_p16	Dividing OPC	2.15599	0.00263528	pri-OPClike3	p16
pri-OPClike3_p16	Dividing Progenitor	1.99954	0.00510899	pri-OPClike3	p16
pri-OPClike3_p16	Microglia	1.6087	0.119849	pri-OPClike3	p16
pri-OPClike3_p16	OPC	1.51222	0.194394	pri-OPClike3	p16
pri-OPClike3_p16	Dividing Neuron	1.41001	0.194394	pri-OPClike3	p16
pri-OPClike3_p16	Radial Glia	1.31268	0.338421	pri-OPClike3	p16
pri-OPClike3_p16	Mixed Progenitor/Neuron	1.16642	0.591847	pri-OPClike3	p16
pri-OPClike3_p16	Mature IPC/Newborn	1.03419	0.786679	pri-OPClike3	p16
pri-OPClike3_p16	Glycolytic Progenitor	0.944251	0.874466	pri-OPClike3	p16
pri-OPClike3_p16	Endothelial	-0.863572	0.909232	pri-OPClike3	p16
pri-OPClike3_p16	Immature Astrocyte	0.792237	0.909232	pri-OPClike3	p16
pri-OPClike3_p16	Oligodendrocyte	0.8201	0.909232	pri-OPClike3	p16
pri-OPClike3_p16	Pericyte	0.615085	0.988821	pri-OPClike3	p16
pri-OPClike3_p16	Protoplasmic Astrocyte	-0.614688	0.988821	pri-OPClike3	p16
pri-OPClike3_p16	Tumor Associated Macrophage	0.462422	0.988821	pri-OPClike3	p16
repressed_cell_p16	Oligodendrocyte	1.51969	0.145786	repressed_cell	p16
repressed_cell_p16	Pericyte	1.12864	0.309036	repressed_cell	p16
repressed_cell_p16	Endothelial	1.1041	0.309036	repressed_cell	p16
low_quality_cells_p16	Dividing Neuron	-2.21038	0.000268007	low_quality_cells	p16
low_quality_cells_p16	Microglia	-2.20878	0.000268007	low_quality_cells	p16
low_quality_cells_p16	Neuron	-2.52155	0.000268007	low_quality_cells	p16
low_quality_cells_p16	Oligodendrocyte	-1.8613	0.000268007	low_quality_cells	p16
low_quality_cells_p16	Radial Glia	-1.77379	0.000268007	low_quality_cells	p16
low_quality_cells_p16	Glycolytic Progenitor	-2.15759	0.000268007	low_quality_cells	p16
low_quality_cells_p16	Pericyte	1.90466	0.0112045	low_quality_cells	p16
low_quality_cells_p16	Tumor Associated Macrophage	-1.51429	0.0280864	low_quality_cells	p16
low_quality_cells_p16	OPC	-1.28091	0.164039	low_quality_cells	p16
low_quality_cells_p16	Mixed Progenitor/Neuron	1.22784	0.218182	low_quality_cells	p16
low_quality_cells_p16	Dividing OPC	-1.22367	0.244335	low_quality_cells	p16
low_quality_cells_p16	Dividing Progenitor	-1.21901	0.244335	low_quality_cells	p16
low_quality_cells_p16	Mature IPC/Newborn	1.04752	0.447731	low_quality_cells	p16
low_quality_cells_p16	Endothelial	-1.06409	0.447731	low_quality_cells	p16
low_quality_cells_p16	Immature Astrocyte	-0.956197	0.606048	low_quality_cells	p16
low_quality_cells_p16	Protoplasmic Astrocyte	-0.76933	0.853612	low_quality_cells	p16
ECM_remodelling_cell_p16	Neuron	-1.35106	0.269663	ECM_remodelling_cell	p16
ECM_remodelling_cell_p16	Tumor Associated Macrophage	0.936996	1	ECM_remodelling_cell	p16
ECM_remodelling_cell_p16	Mixed Progenitor/Neuron	0.942275	1	ECM_remodelling_cell	p16
ECM_remodelling_cell_p16	Immature Astrocyte	0.900881	1	ECM_remodelling_cell	p16
ECM_remodelling_cell_p16	Glycolytic Progenitor	0.885912	1	ECM_remodelling_cell	p16
ECM_remodelling_cell_p16	Microglia	0.910912	1	ECM_remodelling_cell	p16
ECM_remodelling_cell_p16	Radial Glia	0.832454	1	ECM_remodelling_cell	p16
ECM_remodelling_cell_p16	Pericyte	0.808238	1	ECM_remodelling_cell	p16
ECM_remodelling_cell_p16	Dividing Progenitor	0.568038	1	ECM_remodelling_cell	p16
ECM_remodelling_cell_p16	Dividing Neuron	0.704085	1	ECM_remodelling_cell	p16
ECM_remodelling_cell_p16	Oligodendrocyte	0.687007	1	ECM_remodelling_cell	p16
ECM_remodelling_cell_p16	Endothelial	0.681168	1	ECM_remodelling_cell	p16

## Sheet: Figure S3i
GSEA graph representing the enrichment score of the cycling pathways (Weng et al, 2 , 2019; Supplementary Table 1) in p16-3MR+GCV (n=4) compared with WT+GCV (n=4)
ID	setSize	enrichmentScore	NES	pvalue	p,adjust	Core enrichment
GBMdpi35_G1/S_Weng et al,, 2019	88	-0.224559	-0.786515	0.887624	0.887624	Gmnn/Orc6/Slbp/Hnrnpab/Snrpd1/Cdk1/Dtymk/Gm1673/Prc1/Lsm2/Cks2/Tpm1/Ppp1r14b/Ranbp1/Gap43/Dctpp1/Polr2f/Snrpf/Dnajc9/Gm3764
GBMdpi35_G2/M_Weng et al,, 2019	137	-0.340431	-1.27008	0.0673863	0.0901008	Spc24/Kpna2/Tpx2/Ccnb1/Pou3f1/Arl6ip1/Cdc20/Tubb5/Bub3/Dynll1/Cdca8/Hmgn1/Cdkn3/Cdc25c/Knstrn/Ccnb2/Kif22/Basp1/Hmgn5/Hmgn3/Ran/Lmo4/Hdgf/Snrpd1/Cdkn2c/Cdk1/Ckap2/Dbi/Top1/Plk1/Prc1/Lsm2/Lsm3/Tacc3/Cks2/Ccnd1/Ubald2/Cenpa/Birc5/Erh/Tpm1/Tagln2/Ube2c/Gap43/Ccnd2/Sox2/Ube2s/Tuba1b/Tubb6/Cks1b/S100a10

## Sheet: Figure S4b
GSEA graphs representing the enrichment score of core bone marrow-derived macrophages (BMDM) and Anti-inflammatory pathways (Bowman et al, 3 ; Darmanis et al, 4 ; Supplementary Table 1) in p16-3MR+GCV compared with WT+GCV GBMs at the early and late timepoints
Early
ID	setSize	enrichmentScore	NES	pvalue	p,adjust	qvalues	Core Enrichment
Core BMDM_Bowman2016	140	-0.635845	-2.37813	0.0001638	0.000526838	0.000158447	Dock5/Net1/Metrnl/Pf4/Dnase1l1/Sestd1/Plbd1/Esyt1/Trem1/Cd300ld/Zc3h12d/Cyp4f16/Ifi203/Cyp4f18/Akr1c13/Zmynd15/Vdr/Siglec1/Plxnd1/Mapkapk3/Clec4e/Cd93/Ptpn7/Acap1/Gpr132/Tlr8/Crip1/Mndal/Dok3/Sirpb1a/Treml4/Ahr/Clec4d/Iqgap1/Runx3/Klra2/Il2ra/Cd40/Cdh1/Aoah/Sema4b/Cytip/Cybb/Atp8b4/Vav3/Fut4/Gm5150/Emilin2/Mbnl3/Ccr2/Anpep/Rbms1/Stom/Thbd/Ccr1/Napsa/Pqlc3/Cd200r4/Abcg3/Antxr2/Tgfbi/Mmp14/S100a11/…
anti-inflammatory_M2_Darmanis2017	36	-0.641638	-1.90301	0.000534093	0.000977801	0.000294075	Cndp2/Hmox1/Atpif1/Rhoa/Bst2/Thbs1/Cib1/Btg1/Eng/Plxnd1/Il1rn/Adam8/Rbpj/Mmp2/Stab1/Il10rb/Anpep/Anxa2/Timp1
Late
ID	setSize	enrichmentScore	NES	pvalue	p,adjust	Core Enrichment
Core BMDM_Bowman2016	149	-0.445724	-1.62084	0.00055269	0.00110538	Clec4n/Clec4d/Pf4/Rbms1/Antxr2/Myof/Emb/Thbd/Mapkapk3/Iqgap1/Dock5/Ccr1/S100a11/Sema4b/2900026A02Rik/Vdr/Emilin2/Cd300ld/Runx2/Lyz2/Plxnd1/Trem1/Dpep2/Sh3pxd2b/Lrrc8c/Siglec1/Cnn2/Stom/Ahr/Ndst1/Mmp14/Osbpl3/Tnfaip2/Clec4e/Fxyd5/Sh3bgrl/Sestd1/Esyt1/Vav3
anti-inflammatory_M2_Darmanis2017	35	-0.69398	-1.9752	0.000190803	0.000763213	Klf4/Hmox1/Adam8/Anxa2/Timp1/Plxnd1/Btg1/Hif1a/Rbpj/Cib1/Thbs1/Rhoa/Stab1/Timp2

## Sheet: Figure S4c
Bar plot representing the estimation of the abundance of immune cell types in WT+GCV and p16-3MR+GCV GBMs using CIBERSORT (reference data set GSE124829) at the early and late time points
	WT+GCV_Early				p16-3MR+GCV_Early				WT+GCV_Late					p16-3MR+GCV_Late
CD4 T Cells	39.2053	25.527	46.2742	30.5057	32.0114	36.6691	31.9462	47.2969	31.5065	29.94	20.6551	22.4451	30.3725	24.2748	0	27.1408	0	29.8419	29.9661	27.8178	21.1889	16.0945
Microglia	17.2123	32.2168	21.7745	9.45048	26.7296	20.8838	32.806	31.3258	35.1185	23.31	32.6536	18.6411	18.0686	9.6667	19.0946	19.6692	13.6734	24.892	14.8085	28.7795	33.9311	24.719
Dendritic cells	30.6486	13.1221	11.5915	12.5374	17.573	25.6215	4.42857	6.62472	4.6967	5.0123	19.695	16.6374	27.5397	56.3224	44.8385	28.5332	61.4596	17.5463	36.3613	11.7383	19.2799	44.9946
Macrophages	2.51198	6.25063	7.76174	31.932	3.63702	3.96526	7.76903	3.15243	22.8863	28.8102	16.6096	31.3669	13.1354	4.6148	11.7242	11.7978	4.0563	19.4343	6.5295	21.3908	18.2284	9.7945
gd T cells	5.62152	17.7881	10.4841	11.8779	17.2524	8.35101	18.0148	11.0452	3.7736	0	5.1511	7.4528	6.7515	3.2926	12.1985	7.7613	3.5616	5.2602	7.4509	6.5405	5.1571	2.891
Comparison of WT+GCV vs p16-3MR + GCV (EARLY)									Comparison of WT+GCV vs p16-3MR + GCV (LATE)
Macrophages									Macrophages
Mann Whitney test									Mann Whitney test
P value	0.029								P value	0.6857
Exact or approximate P value?	Exact								Exact or approximate P value?	Exact
P value summary	*								P value summary	ns
Significantly different (P < 0.05)?	Yes								Significantly different (P < 0.05)?	No
One- or two-tailed P value?	Two-tailed								One- or two-tailed P value?	Two-tailed
Sum of ranks in column A,B	54 , 51								Sum of ranks in column A,B	20 , 16
Mann-Whitney U	6								Mann-Whitney U	6
Dentritic cells									Dentritic cells
Mann Whitney test									Mann Whitney test
P value	0.042								P value	0.6857
Exact or approximate P value?	Exact								Exact or approximate P value?	Exact
P value summary	*								P value summary	ns
Significantly different (P < 0.05)?	Yes								Significantly different (P < 0.05)?	No
One- or two-tailed P value?	Two-tailed								One- or two-tailed P value?	Two-tailed
Sum of ranks in column A,B	22 , 83								Sum of ranks in column A,B	20 , 16
Mann-Whitney U	7								Mann-Whitney U	6
CD4 T cells									CD4 T cells
Mann Whitney test									Mann Whitney test
P value	0.1798								P value	0.6857
Exact or approximate P value?	Exact								Exact or approximate P value?	Exact
P value summary	ns								P value summary	ns
Significantly different (P < 0.05)?	No								Significantly different (P < 0.05)?	No
One- or two-tailed P value?	Two-tailed								One- or two-tailed P value?	Two-tailed
Sum of ranks in column A,B	48 , 57								Sum of ranks in column A,B	16 , 20
Mann-Whitney U	12								Mann-Whitney U	6
Microglia									Microglia
Mann Whitney test									Mann Whitney test
P value	0.5185								P value	0.3429
Exact or approximate P value?	Exact								Exact or approximate P value?	Exact
P value summary	ns								P value summary	ns
Significantly different (P < 0.05)?	No								Significantly different (P < 0.05)?	No
One- or two-tailed P value?	Two-tailed								One- or two-tailed P value?	Two-tailed
Sum of ranks in column A,B	43 , 62								Sum of ranks in column A,B	14 , 22
Mann-Whitney U	17								Mann-Whitney U	4
gd T cells									gd T cells
Mann Whitney test									Mann Whitney test
P value	0.6993								P value	0.6857
Exact or approximate P value?	Exact								Exact or approximate P value?	Exact
P value summary	ns								P value summary	ns
Significantly different (P < 0.05)?	No								Significantly different (P < 0.05)?	No
One- or two-tailed P value?	Two-tailed								One- or two-tailed P value?	Two-tailed
Sum of ranks in column A,B	34 , 71								Sum of ranks in column A,B	16 , 20
Mann-Whitney U	19								Mann-Whitney U	6

[truncated: 8 more sheets: Figure S4d, Figure S5e, Figure S5h, Figure S6a, Figure S6c, Figure S7a, Figure S7b, Figure S7c]
